# Supplementary material for: The Insulator Binding Protein CTCF Positions 20 Nucleosomes around Its Binding Sites across the Human Genome
Source: PLoS Genet. 2008 Jul 25;4(7):e1000138. doi: 10.1371/journal.pgen.1000138 (PMC2453330; doi:10.1371/journal.pgen.1000138)
Supplement: Table S1 — Lists of hg18 coordinates for occupied and unoccupied CTCF sites. (0.34 MB TXT) [file pgen.1000138.s012.txt]

#Occupied_site	Occupied_site_strand	Unoccupied_site	Unoccupied_site_strand
chr6:53144771-53144791	-	chr2:47101214-47101234	-
chr5:43141743-43141763	-	chr17:67471234-67471254	-
chr15:19962724-19962744	+	chr7:130943020-130943040	-
chr17:35031900-35031920	-	chr9:132858701-132858721	-
chr19:60856984-60857004	-	chr13:110992683-110992703	+
chr15:19962783-19962803	+	chr3:190678134-190678154	-
chr15:19962665-19962685	+	chr7:154004350-154004370	+
chr17:40568305-40568325	-	chr6:43831914-43831934	-
chr15:19962606-19962626	+	chr3:41117938-41117958	-
chr15:19962567-19962587	+	chr16:56440182-56440202	+
chr15:19962546-19962566	+	chr7:102710737-102710757	-
chr15:19962506-19962526	+	chr17:53086190-53086210	+
chr15:19962467-19962487	+	chrX:6812943-6812963	+
chr15:19962447-19962467	+	chr19:2325929-2325949	-
chr17:37728453-37728473	-	chr18:38890503-38890523	-
chr1:220695265-220695285	+	chr16:87590424-87590444	+
chr1:38228414-38228434	+	chr6:34202347-34202367	-
chr6:73178814-73178834	-	chr15:28340735-28340755	+
chr6:73178754-73178774	+	chr8:22091459-22091479	+
chr22:35582540-35582560	+	chr12:106539115-106539135	+
chr22:35582494-35582514	-	chr10:72968913-72968933	-
chr7:43589000-43589020	-	chr13:108728119-108728139	+
chr20:56218438-56218458	+	chr10:124822919-124822939	+
chr20:56218490-56218510	+	chr1:108765179-108765199	+
chr6:15799605-15799625	-	chr12:112943023-112943043	-
chr5:139328692-139328712	+	chr18:42464756-42464776	+
chr5:139328751-139328771	+	chr2:61086230-61086250	-
chr3:46505394-46505414	-	chr2:135493983-135494003	-
chr6:15799683-15799703	-	chr5:180799732-180799752	+
chr9:123122386-123122406	-	chr7:56860395-56860415	-
chr17:52675674-52675694	-	chr14:104977752-104977772	-
chr9:123122314-123122334	-	chr2:65075520-65075540	-
chr16:75827562-75827582	-	chr1:177182421-177182441	+
chr2:85006513-85006533	+	chr15_random:340700-340720	+
chr7:999491-999511	-	chrX:51470494-51470514	-
chr12:81276794-81276814	+	chrX:112325067-112325087	+
chr19:54638623-54638643	+	chr18:41683268-41683288	-
chr7:75781655-75781675	+	chr7:31666713-31666733	+
chr11:74637485-74637505	+	chr4:126787258-126787278	-
chr19:54638981-54639001	+	chr19:34058082-34058102	-
chr12:52426815-52426835	+	chr7:45817067-45817087	+
chr1:153487315-153487335	-	chr7:97299388-97299408	+
chr1:153487238-153487258	-	chr5:158039258-158039278	-
chr1:149218732-149218752	-	chr2:229842077-229842097	+
chr12:51007728-51007748	+	chr12:152336-152356	-
chr1:149218768-149218788	+	chr22:44907424-44907444	-
chr7:150500776-150500796	+	chr1:50557734-50557754	-
chr7:150500714-150500734	+	chr7:97448821-97448841	+
chr15:72700619-72700639	-	chr20:58575047-58575067	-
chr15:19963022-19963042	+	chr4:6325862-6325882	+
chr6:31443118-31443138	-	chr11:130531125-130531145	-
chr6:31442819-31442839	+	chr15_random:511395-511415	-
chr17:38916694-38916714	-	chrX:15394491-15394511	+
chr2:220215641-220215661	+	chrX:117346404-117346424	-
chr19:51078605-51078625	+	chr22:42894340-42894360	+
chr1:221373798-221373818	-	chr7:107394704-107394724	-
chr15:79354614-79354634	-	chr1:43908301-43908321	-
chr3:48452597-48452617	+	chr3:27843733-27843753	+
chr16:87088-87108	-	chr10:79627441-79627461	-
chr16:87056-87076	+	chr3:10521386-10521406	-
chr15:38354374-38354394	+	chr7:154340301-154340321	-
chr15:38354332-38354352	+	chr2:241185785-241185805	+
chr1:116483346-116483366	-	chr10:12550647-12550667	+
chr9:129919859-129919879	-	chr12:56574786-56574806	+
chr9:129919919-129919939	+	chr4:2040793-2040813	+
chr17:24101417-24101437	+	chr4:169764613-169764633	+
chr19:38960974-38960994	-	chr9:25602642-25602662	+
chr12:51661039-51661059	+	chr2:91120756-91120776	-
chr20:32364289-32364309	-	chr1:651709-651729	-
chr8:22488039-22488059	-	chr6:32072095-32072115	+
chr11:58695637-58695657	-	chr11:71496712-71496732	+
chr10:86014496-86014516	-	chr2:26533437-26533457	-
chr8:22487955-22487975	-	chr8:122019045-122019065	-
chr9:33712240-33712260	+	chr16:55727845-55727865	-
chr17:59457053-59457073	+	chr1:997438-997458	-
chr1:27500043-27500063	-	chr11:115751332-115751352	-
chr11:65513171-65513191	+	chr11:44844240-44844260	+
chr12:56585576-56585596	+	chr19:1944471-1944491	-
chr17:59456809-59456829	-	chr1:36894556-36894576	+
chr1:158128187-158128207	+	chr11:94211917-94211937	+
chr1:158128124-158128144	+	chr9:79479286-79479306	-
chr15:19963235-19963255	+	chr11:114533756-114533776	+
chr19:13852019-13852039	-	chr8:41684284-41684304	-
chr15:19963180-19963200	+	chr17:45714925-45714945	+
chr7:72778170-72778190	+	chr1:180575839-180575859	-
chr12:48647652-48647672	-	chr7:128218073-128218093	-
chr1:223729463-223729483	-	chr8:60968998-60969018	-
chr1:203043128-203043148	+	chr21:43013299-43013319	-
chr1:223729410-223729430	-	chr1:65386348-65386368	+
chr1:203043177-203043197	+	chr7:51805258-51805278	+
chr6:30206963-30206983	+	chr1:199539826-199539846	-
chr12:55919267-55919287	+	chr1:203480944-203480964	-
chr11:130237211-130237231	+	chr14:56413564-56413584	-
chr1:203042867-203042887	+	chr16:53733274-53733294	+
chr12:48647190-48647210	-	chr5:1907131-1907151	+
chr20:47384013-47384033	-	chr14:19049599-19049619	-
chr12:43628980-43629000	+	chr17:40428456-40428476	+
chr6:155038621-155038641	-	chr3:142257622-142257642	-
chr17:24931624-24931644	-	chr2:131511179-131511199	+
chr11:128739427-128739447	-	chr5:9674344-9674364	-
chrX:10047746-10047766	+	chr9:78823232-78823252	-
chr12:52894921-52894941	-	chr7:2611862-2611882	-
chr12:52894994-52895014	+	chr9:129166449-129166469	-
chrX:10047691-10047711	+	chr4:85623164-85623184	-
chrX:10047583-10047603	+	chr5:1232133-1232153	+
chrX:10047830-10047850	+	chr10:130099472-130099492	+
chr1:143770501-143770521	+	chr21:36706479-36706499	+
chrX:10047801-10047821	+	chr7:155654450-155654470	-
chrX:10047636-10047656	+	chr15_random:610541-610561	+
chr4:149007608-149007628	+	chr7:55778265-55778285	+
chr17:69711281-69711301	-	chr10:134762451-134762471	+
chr4:149007542-149007562	+	chr1:167254732-167254752	+
chr19:17827555-17827575	+	chr15:86525657-86525677	+
chr11:118066158-118066178	+	chr10:123094429-123094449	+
chr15:54325706-54325726	+	chr1:220745834-220745854	+
chr15:54325671-54325691	-	chr17:32052745-32052765	+
chr19:63784549-63784569	-	chr21:40069179-40069199	-
chr14:104908360-104908380	-	chr17:71047958-71047978	+
chr14:104583234-104583254	+	chr18:69895928-69895948	-
chr10:73478449-73478469	+	chr4:120547908-120547928	-
chr13:98887326-98887346	+	chr17:75309608-75309628	-
chr5:157103218-157103238	+	chr6:19981836-19981856	-
chr2:47067816-47067836	-	chr22:17553339-17553359	-
chr12:51839296-51839316	-	chr10:71938936-71938956	+
chr2:47067880-47067900	-	chr3:43855549-43855569	-
chr12:51839597-51839617	-	chr13:28965290-28965310	-
chr6:131991230-131991250	+	chr9:123585509-123585529	+
chr7:127637186-127637206	+	chr6:12622814-12622834	+
chr3:116985733-116985753	+	chr7:128367531-128367551	-
chr11:129126084-129126104	+	chr16:18378700-18378720	+
chr17:39193477-39193497	+	chr1:108617058-108617078	-
chr2:218358604-218358624	-	chr2:91579469-91579489	-
chr21:43891137-43891157	+	chr22:38374565-38374585	+
chr12:51559673-51559693	+	chr4:144094526-144094546	+
chr15:71716042-71716062	+	chr1:20500713-20500733	+
chr16:55556107-55556127	-	chr10:80967056-80967076	-
chr17:37072591-37072611	+	chr5:179233032-179233052	+
chr11:65342428-65342448	+	chr22:44906042-44906062	-
chr5:174893880-174893900	-	chr5:2325363-2325383	-
chr11:65342359-65342379	+	chrY:14943335-14943355	+
chr19:45832437-45832457	+	chr20:22731141-22731161	-
chr7:150452126-150452146	-	chr9:99987702-99987722	-
chr3:42897644-42897664	+	chr7:131165376-131165396	+
chr16:49398115-49398135	+	chr1:213017805-213017825	-
chr7:150452085-150452105	+	chr13:109156548-109156568	-
chr5:138993227-138993247	-	chr14:34478969-34478989	-
chr15:31780370-31780390	+	chr7:98886526-98886546	-
chr1:199748863-199748883	+	chr7:62141963-62141983	+
chr11:61423339-61423359	-	chr10:29822082-29822102	+
chr1:221363848-221363868	+	chr12:110149863-110149883	-
chr16:49397787-49397807	+	chr17:29929399-29929419	+
chr12:119150693-119150713	-	chr20:30524062-30524082	-
chr2:7155004-7155024	-	chr6:90448112-90448132	+
chr3:52010722-52010742	-	chr8:145022278-145022298	-
chr2:231629516-231629536	-	chr16:22874788-22874808	+
chr1:95092707-95092727	-	chr7:5847021-5847041	-
chr21:33655587-33655607	+	chrX:141050887-141050907	-
chr1:93070071-93070091	-	chr1:7388535-7388555	-
chr12:108015748-108015768	+	chr7:50871114-50871134	-
chr1:109876606-109876626	+	chr4:47994530-47994550	+
chr15:19963430-19963450	+	chr7:142908935-142908955	+
chr3:45955440-45955460	-	chr8:143175515-143175535	+
chr17:37076928-37076948	+	chrX:5386524-5386544	-
chr17:7124759-7124779	-	chr2:142380935-142380955	+
chr11:64940567-64940587	-	chr14:94079935-94079955	-
chr2:136271699-136271719	+	chr4:1772184-1772204	-
chr15:19963488-19963508	+	chr8:18888593-18888613	-
chr1:110328726-110328746	-	chr2:121026272-121026292	-
chr17:17704424-17704444	+	chrX:153454122-153454142	-
chr1:110328725-110328745	+	chr15:80908762-80908782	+
chr17:73758712-73758732	-	chr17:45596428-45596448	-
chr1:36659174-36659194	+	chr5:173688823-173688843	-
chr10:118966311-118966331	-	chr17:28642451-28642471	-
chr10:118966267-118966287	-	chr9:98741241-98741261	-
chr6:44172600-44172620	-	chr10:72878537-72878557	+
chr11:129809751-129809771	-	chr15:83230190-83230210	-
chr1:9850293-9850313	+	chr15:78444947-78444967	+
chr12:12960597-12960617	-	chr2:106350043-106350063	-
chr12:120716692-120716712	+	chr9:98744454-98744474	+
chr3:50628533-50628553	-	chr9:138732016-138732036	+
chr2:105352854-105352874	-	chr16:28322736-28322756	-
chr2:190234150-190234170	-	chr1:13302662-13302682	+
chr1:32202459-32202479	+	chr18:43501223-43501243	-
chr19:10388719-10388739	+	chr10:123912651-123912671	-
chr2:190234229-190234249	-	chr7:62852210-62852230	+
chr7:130849002-130849022	+	chr15:25404192-25404212	-
chr6:149794996-149795016	+	chr15:29558647-29558667	+
chr5:142073297-142073317	+	chr9:100511864-100511884	+
chr19:17968821-17968841	+	chr10:105414983-105415003	-
chr12:53059886-53059906	+	chr9:109477130-109477150	-
chr12:53059833-53059853	+	chr3:195574675-195574695	+
chr15:19963586-19963606	+	chr2:233052718-233052738	-
chr12:50705873-50705893	-	chr9:41315680-41315700	+
chr19:12768518-12768538	+	chr12:76070683-76070703	-
chr21:33655749-33655769	+	chr2:26256806-26256826	+
chr6:29923965-29923985	-	chr11:1151805-1151825	+
chr5:142073017-142073037	-	chr19:45453031-45453051	-
chr17:45002535-45002555	-	chr2:3467370-3467390	+
chr22:35027460-35027480	-	chr18:75320353-75320373	+
chr14:22109293-22109313	-	chr9:67814000-67814020	+
chr17:21124072-21124092	-	chr8:38482675-38482695	+
chr12:56462725-56462745	-	chr22:22133051-22133071	+
chr11:63361443-63361463	-	chr11:68470804-68470824	-
chr16:57079292-57079312	+	chr12:128541451-128541471	+
chr22:45317032-45317052	+	chr19:51021181-51021201	+
chr10:70945567-70945587	-	chr21:43465983-43466003	+
chr1:11625242-11625262	+	chr3:124130014-124130034	+
chr14:104306063-104306083	-	chr4_random:298151-298171	+
chr19:38326876-38326896	+	chr7:5364163-5364183	-
chr16:19805256-19805276	+	chr17_random:2348565-2348585	+
chr17:52563501-52563521	-	chr1:26957132-26957152	-
chr6:31674501-31674521	+	chr17:7738729-7738749	-
chr15:38124759-38124779	-	chr20:55991864-55991884	-
chr18:43529713-43529733	+	chr22:46516557-46516577	-
chr22:36183482-36183502	+	chr7:56855925-56855945	-
chr6:32489373-32489393	-	chr1:2933443-2933463	+
chr19:461762-461782	+	chr7:35196549-35196569	-
chr7:105484786-105484806	-	chr22:42637571-42637591	-
chr8:27339812-27339832	-	chr9:133180249-133180269	+
chr17:71690022-71690042	+	chr15:88146440-88146460	-
chr16:54056705-54056725	-	chr12:116085003-116085023	+
chr13:99106546-99106566	-	chr1:102007852-102007872	-
chr1:203509382-203509402	-	chr2:95936434-95936454	-
chr17:62902154-62902174	+	chr5:165283-165303	-
chr5:133547929-133547949	-	chr7:111109368-111109388	+
chr7:48116457-48116477	+	chr10:54301442-54301462	+
chr6:39379109-39379129	+	chr6:46359933-46359953	-
chr14:22659981-22660001	-	chr15:75944444-75944464	-
chr14:49398713-49398733	-	chr2:121712175-121712195	+
chr8:142466222-142466242	-	chr15:59741101-59741121	+
chr7:30989905-30989925	-	chr3:144377943-144377963	+
chr10:76529875-76529895	+	chr12:86771548-86771568	+
chr3:116986198-116986218	+	chr5:38751695-38751715	-
chr14:54807744-54807764	-	chr17:29391169-29391189	-
chr14:22660049-22660069	-	chr3:199430200-199430220	+
chr1:207987748-207987768	+	chr2:192731141-192731161	+
chr14:22096079-22096099	-	chr2:236716739-236716759	-
chr15:19963625-19963645	+	chr5:31672058-31672078	-
chr10:30721603-30721623	-	chr10:51052603-51052623	-
chr9:35594038-35594058	-	chr11:132531407-132531427	+
chr6:108103401-108103421	-	chr9:139388212-139388232	+
chr13:26834280-26834300	-	chr17:74531723-74531743	-
chr6:108103426-108103446	-	chr3:115833776-115833796	+
chr17:3764047-3764067	-	chr10:49624118-49624138	-
chr22:22058257-22058277	+	chr2:240999732-240999752	+
chr13:47567370-47567390	+	chr9:115522152-115522172	+
chr22:27971697-27971717	+	chr10:102945717-102945737	+
chr17:63944302-63944322	+	chr2:130410561-130410581	-
chr21:44183524-44183544	-	chr11:71040392-71040412	+
chr22:44210394-44210414	+	chr16:33617393-33617413	-
chr17:72030939-72030959	-	chr13:23893653-23893673	+
chr21:44183582-44183602	-	chr20:17175350-17175370	+
chr12:114839547-114839567	+	chr14:103676890-103676910	-
chr8:29253799-29253819	-	chr10:26522376-26522396	+
chr16:74056242-74056262	+	chr6:100995863-100995883	-
chr1:40577137-40577157	+	chr3:128338588-128338608	+
chr11:65932673-65932693	-	chr8:101303497-101303517	+
chr1:151807801-151807821	+	chr10:117875893-117875913	+
chr13:47510203-47510223	-	chr7:157193945-157193965	-
chr9:19916160-19916180	-	chr1:241313313-241313333	+
chr2:85895013-85895033	+	chr17:9540884-9540904	+
chr22:21954178-21954198	+	chr14:100364318-100364338	+
chr2:177737717-177737737	-	chr19:911834-911854	-
chr17:62801379-62801399	-	chrX:134711132-134711152	+
chr16:21473820-21473840	+	chr10:114934479-114934499	-
chr2:10890077-10890097	-	chr9:19387092-19387112	+
chr10:4882011-4882031	-	chr16:56003045-56003065	-
chr11:66841783-66841803	+	chr14:92883244-92883264	+
chr10:4882064-4882084	-	chr4:122736816-122736836	+
chr22:21954499-21954519	+	chr3:129670101-129670121	+
chr1:43465690-43465710	-	chr11:49538833-49538853	-
chr22:21850798-21850818	-	chr15_random:678381-678401	-
chr14:22392264-22392284	+	chr10:73075146-73075166	+
chr6:126319601-126319621	+	chr18:59601780-59601800	+
chr7:86779700-86779720	-	chr5:138746537-138746557	+
chr1:154896519-154896539	-	chr11:44609131-44609151	-
chr11:75707648-75707668	+	chr20:17555722-17555742	-
chr11:2510754-2510774	-	chr19:46286913-46286933	+
chr2:102223888-102223908	+	chr10:131373705-131373725	+
chr18:42007455-42007475	-	chr9:139162616-139162636	-
chr21:26095923-26095943	+	chr1:10861278-10861298	-
chr2:68832548-68832568	-	chr20:4124427-4124447	+
chr17:8227356-8227376	+	chr4:40534456-40534476	+
chr11:65806685-65806705	+	chr9:139462212-139462232	+
chr11:3069752-3069772	+	chr3:2065941-2065961	+
chr6:33324216-33324236	+	chr7:45820731-45820751	+
chr18:19350074-19350094	-	chr12:9336351-9336371	+
chr12:3053007-3053027	-	chr7:66762928-66762948	+
chr11:117323008-117323028	+	chr15:38143191-38143211	-
chr12:120717380-120717400	-	chrX:132384174-132384194	+
chr9:135262138-135262158	-	chr10:78762184-78762204	+
chr1:116829569-116829589	+	chr15:30240095-30240115	+
chr1:23836675-23836695	+	chr1:729023-729043	-
chr3:51511270-51511290	-	chr7:73139004-73139024	+
chr10:103979674-103979694	-	chr2:209435070-209435090	+
chr15:19963706-19963726	+	chrX:143455961-143455981	-
chr22:35508186-35508206	-	chr2:182259872-182259892	+
chr8:91065693-91065713	-	chr2:2106952-2106972	-
chr13:105986961-105986981	+	chr20:34262141-34262161	-
chr1:29076459-29076479	+	chr1:219895439-219895459	+
chr1:153415881-153415901	-	chr20:41835262-41835282	+
chr16:2491366-2491386	+	chr5:136518928-136518948	+
chr11:58103769-58103789	+	chr18:13930843-13930863	+
chr16:2491481-2491501	+	chr12:131250428-131250448	-
chr3:49815164-49815184	-	chr22:44738944-44738964	+
chr6:13723479-13723499	-	chr5:180686739-180686759	+
chr9:92717174-92717194	-	chr2:59740300-59740320	+
chr15:38417712-38417732	+	chr17:77834838-77834858	+
chr5:60990286-60990306	+	chr16:46621372-46621392	-
chr11:72566927-72566947	+	chr9:129648211-129648231	-
chr1:14159647-14159667	+	chr1:15931235-15931255	-
chr19:13065768-13065788	+	chrX:136475705-136475725	+
chr7:99904967-99904987	-	chr13:59268023-59268043	+
chr22:34850155-34850175	+	chr5:808826-808846	-
chr2:219420842-219420862	+	chr2:223100546-223100566	+
chr10:91010261-91010281	-	chr8:135538141-135538161	-
chr16:80329277-80329297	+	chr7:39798990-39799010	+
chr16:80329278-80329298	-	chr16:73848663-73848683	+
chr9:34889712-34889732	-	chrX:127060050-127060070	-
chr17:72014209-72014229	+	chr10:129711076-129711096	-
chr1:67738890-67738910	+	chr22:15387795-15387815	+
chr9:34889732-34889752	-	chr8:48771722-48771742	-
chr14:22597255-22597275	+	chr1:171657262-171657282	+
chr2:85501454-85501474	-	chr1:82317680-82317700	-
chr1:66481133-66481153	+	chr2:240419931-240419951	-
chr9:136481397-136481417	-	chr14:71469278-71469298	+
chr16:28196681-28196701	-	chr5:123957675-123957695	-
chr9:70389320-70389340	-	chr19:33491311-33491331	+
chr15:72879720-72879740	+	chr1:162499636-162499656	+
chr1:212501646-212501666	-	chr11:11684397-11684417	-
chr12:53079517-53079537	-	chr9:127901607-127901627	+
chr2:60755375-60755395	+	chr8:62182762-62182782	-
chr12:110319312-110319332	+	chr2:109398417-109398437	+
chr6:41444791-41444811	-	chr14:82735509-82735529	-
chr18:72240025-72240045	-	chr3:144377944-144377964	-
chr12:110319276-110319296	-	chr7:62853185-62853205	+
chr14:105944452-105944472	+	chr7:31820505-31820525	-
chr17:4263413-4263433	+	chr19:13216928-13216948	+
chr14:20509079-20509099	+	chrX:148673912-148673932	-
chr10:547123-547143	-	chr7:127517808-127517828	+
chr19:17978951-17978971	-	chr15:36364584-36364604	+
chr22:20622570-20622590	-	chr22:20180329-20180349	-
chr11:19049503-19049523	-	chr11:104968511-104968531	-
chr10:72309965-72309985	+	chr1:154657884-154657904	+
chr6:41444726-41444746	+	chr22:47413405-47413425	+
chr13:30516702-30516722	+	chr2:120816622-120816642	-
chr9:123925241-123925261	+	chr22:47053986-47054006	-
chr1:15522796-15522816	-	chr17_random:746596-746616	+
chr3:110116743-110116763	+	chr20:57762431-57762451	+
chr17:45572407-45572427	-	chr14:96022543-96022563	-
chr22:35196410-35196430	+	chr6:34949014-34949034	+
chr1:27556753-27556773	-	chr9:111253895-111253915	-
chr12:120717475-120717495	+	chr8:130770328-130770348	+
chr5:176020575-176020595	-	chr1:65963026-65963046	-
chr16:66138545-66138565	-	chrX:154821162-154821182	-
chr7:150226668-150226688	-	chr13:30232666-30232686	-
chr6:14253002-14253022	+	chr21:32724605-32724625	+
chr10:104584859-104584879	-	chr16:538640-538660	+
chr14:105944739-105944759	+	chr4:190986498-190986518	+
chr15:43509939-43509959	-	chr7:124595809-124595829	+
chr2:241439470-241439490	-	chr14:101252304-101252324	-
chr14:105944587-105944607	+	chr12:26285897-26285917	+
chr1:7650351-7650371	-	chr2:25299400-25299420	-
chr22:18524688-18524708	-	chr2:81346918-81346938	-
chr14:105944702-105944722	+	chr19:43928076-43928096	+
chr17:31500625-31500645	+	chr5:177616723-177616743	+
chr15:19963787-19963807	+	chr8:41263233-41263253	+
chr20:37110282-37110302	+	chr10:11032614-11032634	+
chr22:41163600-41163620	+	chr9:135177098-135177118	-
chr2:232280119-232280139	+	chr12:113625571-113625591	+
chr19:54669214-54669234	-	chr14:87249009-87249029	+
chr15:43509884-43509904	-	chr8:7867399-7867419	+
chr1:154962377-154962397	+	chr18:25075393-25075413	+
chr11:117220078-117220098	-	chr17:26060686-26060706	-
chr14:105944876-105944896	+	chr20:2620248-2620268	+
chr2:9857423-9857443	-	chr9:36729923-36729943	+
chr11:117219804-117219824	-	chr7:56857907-56857927	-
chr17:18469806-18469826	-	chr18:63548-63568	+
chr7:780840-780860	+	chr1:16145417-16145437	+
chr15:87401911-87401931	-	chr18:446034-446054	+
chr8:91066128-91066148	+	chr10:102465458-102465478	+
chr15:87249154-87249174	-	chr11:8812832-8812852	-
chr1:55515973-55515993	+	chr6:42171874-42171894	-
chr14:34952393-34952413	+	chr1:32480871-32480891	+
chr2:238145544-238145564	+	chr1:175665178-175665198	-
chr2:57840639-57840659	-	chr1:54374042-54374062	-
chr17:18469758-18469778	-	chr15:74248997-74249017	-
chr1:27243781-27243801	-	chr11:10365367-10365387	+
chr14:105944817-105944837	+	chr19:51021182-51021202	-
chr1:204401175-204401195	-	chr15:19105910-19105930	+
chr16:55293625-55293645	+	chr1:173805075-173805095	-
chr14:24218135-24218155	+	chr1:232423737-232423757	-
chr15:72518282-72518302	+	chr9:137837539-137837559	+
chr18:44455777-44455797	-	chr3:42319884-42319904	-
chr22:27555542-27555562	+	chr4:120547596-120547616	-
chr22:45578085-45578105	+	chr8:73783279-73783299	+
chr6:41394726-41394746	+	chr19:55329048-55329068	+
chr1:20693043-20693063	+	chr18:13494787-13494807	+
chr19:54030962-54030982	+	chr15:21213703-21213723	-
chr7:36297781-36297801	+	chr16:20973433-20973453	-
chr15:88664426-88664446	-	chrX:139002215-139002235	-
chr20:195782-195802	+	chr16:18214937-18214957	+
chr11:65408874-65408894	+	chr1:10758313-10758333	+
chr12:49184935-49184955	-	chr4:175176611-175176631	+
chr1:33871371-33871391	-	chr22:45796463-45796483	+
chr19:51012372-51012392	-	chrY:2724564-2724584	-
chr6:37127387-37127407	-	chr16:15259414-15259434	+
chr20:36956033-36956053	+	chr17:17361833-17361853	+
chr1:31027923-31027943	-	chr19:14530760-14530780	+
chr19:51012463-51012483	-	chr3:198052576-198052596	-
chr4:54794925-54794945	-	chr8:1765606-1765626	-
chr19:54765353-54765373	+	chr2:20134860-20134880	-
chr4:164685176-164685196	+	chr12:123330072-123330092	+
chr11:182168-182188	-	chr3:127770527-127770547	+
chr17:45594007-45594027	+	chr5_random:40270-40290	+
chr2:96830622-96830642	+	chr6_random:581918-581938	-
chr1:155326719-155326739	-	chr5:29037716-29037736	-
chr17:45459357-45459377	-	chr9_random:35853-35873	-
chr3:142393944-142393964	+	chr12:112900405-112900425	-
chr10:129699759-129699779	+	chr17:15609747-15609767	-
chr10:46403875-46403895	-	chrX:83639940-83639960	-
chr1:11821480-11821500	-	chr4:6214811-6214831	-
chr17:31098781-31098801	+	chr1:17735643-17735663	-
chr9:136025855-136025875	-	chr14:77960317-77960337	-
chr19:34793498-34793518	-	chr16:80234992-80235012	+
chr6:30617378-30617398	-	chr16:50245861-50245881	+
chr9:37894401-37894421	-	chr15:28456434-28456454	-
chr3:185085428-185085448	+	chr22:17792655-17792675	-
chr19:41310620-41310640	-	chr5:35269219-35269239	+
chr15:61546107-61546127	-	chrX:15575780-15575800	+
chr1:46275479-46275499	-	chr2:66398303-66398323	-
chr10:73794211-73794231	-	chr14:89815933-89815953	-
chr1:165295183-165295203	+	chr8:96588095-96588115	-
chr14:73788161-73788181	+	chr5:91335432-91335452	+
chr1:110121151-110121171	-	chr4_random:250739-250759	-
chr1:110963653-110963673	-	chr2:19944680-19944700	-
chr8:8645801-8645821	+	chr11:36022948-36022968	-
chr5:173332948-173332968	+	chr7:30914335-30914355	-
chr19:54875936-54875956	+	chr16:56112896-56112916	-
chr11:58660128-58660148	+	chr17:2869868-2869888	+
chr8:8645802-8645822	-	chr7:62871117-62871137	+
chr20:30954120-30954140	-	chr14:24360219-24360239	-
chr10:75278962-75278982	-	chr5:106431149-106431169	-
chr17:58856657-58856677	-	chr16:34194833-34194853	+
chr10:45280602-45280622	-	chr10:130183134-130183154	-
chr2:120115789-120115809	-	chr12:5418968-5418988	+
chr10:46403593-46403613	-	chr1:231650857-231650877	+
chr7:35543731-35543751	+	chr9:6055097-6055117	-
chr2:28643269-28643289	-	chr11:130140861-130140881	-
chr6:44227754-44227774	+	chr10:51505499-51505519	+
chr11:36725418-36725438	+	chrY:1740140-1740160	+
chr11:75192102-75192122	-	chr1:178758044-178758064	+
chr12:122002999-122003019	-	chr9:94439997-94440017	+
chr1:44891294-44891314	+	chrX:2912576-2912596	-
chr1:110552069-110552089	-	chr1:791845-791865	+
chr15:32447213-32447233	+	chr4:3802793-3802813	+
chr12:122002985-122003005	+	chr1:44632537-44632557	+
chr14:94978778-94978798	-	chr20:61437143-61437163	-
chr11:36725345-36725365	+	chr10:48307269-48307289	-
chr6:35317026-35317046	+	chr18:8932912-8932932	-
chr6:41759466-41759486	+	chr8:27805814-27805834	-
chr2:85632879-85632899	+	chr4:140367953-140367973	+
chr9:34602971-34602991	-	chr19:4890595-4890615	-
chr1:113416904-113416924	-	chr12:96973364-96973384	+
chr1:36337958-36337978	-	chr14:28661609-28661629	+
chr7:23553311-23553331	-	chr17:40043314-40043334	+
chr22:35892677-35892697	-	chr7:104127859-104127879	+
chr14:20509571-20509591	+	chr13:30477348-30477368	-
chr2:102003678-102003698	-	chrX:37316628-37316648	-
chr2:152590761-152590781	+	chr7:62875072-62875092	-
chr8:23385968-23385988	-	chr10:3920477-3920497	-
chr5:133403301-133403321	-	chr2:202996255-202996275	-
chr14:23700202-23700222	+	chr17:69445786-69445806	+
chr7:23553218-23553238	-	chr5:168874017-168874037	+
chr2:113200939-113200959	+	chr15:30233549-30233569	+
chr17:24078134-24078154	-	chr1:65687912-65687932	-
chr3:49684311-49684331	+	chr4:86267945-86267965	-
chr7:23553310-23553330	+	chr4:171166348-171166368	+
chr11:112681815-112681835	-	chr1:5896298-5896318	-
chr17:44659959-44659979	+	chr16:34157763-34157783	+
chr4:1335811-1335831	+	chr1:241284065-241284085	-
chr3:47437699-47437719	-	chr2:10060604-10060624	+
chr1:173555570-173555590	+	chr13:56000132-56000152	+
chr21:34218347-34218367	-	chr19:1186714-1186734	-
chr16:82676063-82676083	-	chr1:4454662-4454682	+
chr16:83102618-83102638	-	chr19:36586021-36586041	+
chr7:30746762-30746782	+	chr1:41734556-41734576	-
chr3:51951269-51951289	-	chr10:38750422-38750442	-
chr1:149395272-149395292	+	chr21:39431163-39431183	-
chr12:55863187-55863207	+	chr1:42970268-42970288	-
chr12:48750719-48750739	+	chr4:7792479-7792499	-
chr10:119990940-119990960	+	chr17:1033281-1033301	+
chr4:140436444-140436464	+	chr7:33783748-33783768	-
chr15:72850627-72850647	-	chr2:122142270-122142290	-
chr1:35807290-35807310	-	chr10:88884598-88884618	-
chr22:40816953-40816973	-	chr16:34198552-34198572	+
chr8:53083760-53083780	+	chr3:38561575-38561595	-
chr12:119247807-119247827	-	chr22:46384283-46384303	-
chr14:104513688-104513708	-	chr1:41714611-41714631	+
chr3:50285516-50285536	+	chr10:103840338-103840358	+
chr4:54795345-54795365	+	chr1:53365456-53365476	+
chr9:73843866-73843886	-	chr10:48244484-48244504	+
chr21:43469954-43469974	-	chr16:32223030-32223050	-
chr19:34877506-34877526	-	chrX:30675449-30675469	-
chr14:104513656-104513676	-	chr18:74229872-74229892	-
chr1:154225967-154225987	+	chr7:62846166-62846186	+
chr7:27167277-27167297	+	chr1:3441274-3441294	+
chr8:125674528-125674548	-	chr10:98750293-98750313	-
chr17:70299292-70299312	+	chr2:230224423-230224443	+
chr12:119247998-119248018	+	chr10:132905746-132905766	-
chr22:43472123-43472143	-	chr22:42112914-42112934	+
chr1:33533843-33533863	-	chrX:52345792-52345812	-
chr6:132642516-132642536	-	chr9:137813087-137813107	-
chr2:71065227-71065247	+	chr9:131225528-131225548	-
chr12:56263514-56263534	-	chr11:126270956-126270976	-
chr7:148294970-148294990	+	chr18:20687183-20687203	-
chr2:64998440-64998460	-	chr3:30329686-30329706	-
chr17:70299381-70299401	-	chr20:61083857-61083877	-
chr9:136475157-136475177	+	chr8:143629657-143629677	+
chr9:999270-999290	+	chr17_random:1276767-1276787	-
chr15:61173012-61173032	+	chrX:56818989-56819009	+
chr3:120086384-120086404	-	chr2:218170800-218170820	+
chr14:23648034-23648054	+	chr16:21974891-21974911	-
chr14:105018405-105018425	-	chr5:6821912-6821932	-
chr1:153117762-153117782	+	chr8:27555185-27555205	-
chr19:38589752-38589772	+	chr1:226607606-226607626	+
chr3:48698418-48698438	+	chr2:75094576-75094596	-
chr17:1126372-1126392	-	chr1:86754029-86754049	-
chr3:142661820-142661840	-	chr6:10491838-10491858	+
chr11:718172-718192	+	chr6:135289906-135289926	-
chr1:183041506-183041526	-	chrX:134764402-134764422	-
chr12:44670796-44670816	-	chrX:99365777-99365797	-
chr10:104667340-104667360	-	chr1:242599117-242599137	+
chr17:40668990-40669010	+	chr16:87149952-87149972	+
chr9:35086650-35086670	+	chr13:52942865-52942885	-
chr16:85155124-85155144	-	chr2:240379599-240379619	+
chr8:26484840-26484860	-	chr4:613907-613927	-
chr12:6924122-6924142	-	chr19:12678621-12678641	-
chr3:187178075-187178095	-	chr7:128969769-128969789	+
chr5:139125636-139125656	+	chr11:74765080-74765100	+
chr17:37147937-37147957	-	chr14:101062944-101062964	-
chr6:109263310-109263330	+	chr8:13648260-13648280	-
chr14:73265361-73265381	-	chr2:131866198-131866218	+
chr12:93020321-93020341	+	chr18:44668104-44668124	+
chr16:13921205-13921225	-	chr5:38432698-38432718	-
chr8:42129378-42129398	+	chr14:67286896-67286916	-
chr8:17054441-17054461	+	chr12:20597879-20597899	-
chr17:68763585-68763605	-	chr16:48450311-48450331	-
chr2:159683518-159683538	+	chr2:194174463-194174483	-
chr9:116484130-116484150	-	chr7:143724008-143724028	-
chr14:93672972-93672992	+	chr3:133384306-133384326	-
chr7:73469825-73469845	-	chr6:123133971-123133991	-
chr1:90001277-90001297	+	chr5:9341573-9341593	-
chr22:48774094-48774114	+	chr18:74062216-74062236	+
chr1:173387958-173387978	-	chr6:83334835-83334855	+
chr11:2398681-2398701	+	chr14:22909956-22909976	+
chr22:48774095-48774115	-	chr20:61436946-61436966	-
chr1:201508987-201509007	-	chr2:131067199-131067219	+
chr17:33824654-33824674	+	chr7:56405272-56405292	+
chr1:153412470-153412490	+	chr3:31108426-31108446	+
chr1:179378412-179378432	+	chr20:48301072-48301092	+
chr5:14405372-14405392	-	chrX:57161790-57161810	-
chr7:128518961-128518981	+	chr16:82267301-82267321	-
chr17:36959189-36959209	-	chr8:134165989-134166009	-
chr8:10823519-10823539	-	chr3:126980611-126980631	+
chr9:128303153-128303173	-	chr15:69832245-69832265	-
chr1:45252905-45252925	-	chr11:2168231-2168251	+
chr8:20278200-20278220	+	chr6:144667253-144667273	-
chr15:87702995-87703015	-	chr6:110836901-110836921	+
chr1:210275241-210275261	-	chr5:114706684-114706704	+
chr1:153443422-153443442	-	chr3:162513673-162513693	-
chr22:29013923-29013943	-	chr3:11178545-11178565	-
chr2:73258173-73258193	+	chr3:123808382-123808402	-
chr1:20117255-20117275	-	chr6:97254557-97254577	+
chr6:43845340-43845360	-	chr11:112646400-112646420	+
chr12:131501738-131501758	-	chr2:238371853-238371873	+
chr8:10823593-10823613	+	chrX:96896713-96896733	-
chr1:11702604-11702624	+	chr14:105281643-105281663	+
chr6:39242336-39242356	-	chr3:127309812-127309832	-
chr10:98960415-98960435	+	chr4:2034626-2034646	-
chr21:45841231-45841251	+	chr2:233767366-233767386	+
chr6:83832314-83832334	+	chr9:115918426-115918446	-
chr17:43889789-43889809	+	chr12:130472723-130472743	-
chr19:52544236-52544256	-	chr6:29583323-29583343	+
chr11:65852533-65852553	+	chr11:261445-261465	+
chr1:112735139-112735159	-	chr22:20123081-20123101	+
chr2:96584004-96584024	+	chrY:132304-132324	-
chr19:12536058-12536078	-	chr15:55630681-55630701	+
chr15:87703276-87703296	-	chr2:237464549-237464569	+
chr9:135341427-135341447	+	chr8:11377174-11377194	-
chr21:45194271-45194291	-	chr4:27313940-27313960	-
chr16:66408088-66408108	-	chr3:110059979-110059999	+
chr1:110656907-110656927	+	chr21:44039374-44039394	-
chr3:46721673-46721693	-	chr4_random:299348-299368	-
chr12:101866930-101866950	-	chr10:105427218-105427238	+
chr6:112471736-112471756	+	chrX:55689365-55689385	-
chr12:115625566-115625586	-	chr10:130827403-130827423	+
chr12:108767658-108767678	+	chr6:2406409-2406429	+
chr19:48643188-48643208	-	chr7:56402400-56402420	+
chr6:36171102-36171122	+	chr14:102650121-102650141	-
chr17:52393467-52393487	+	chr5:171477013-171477033	-
chr3:139619229-139619249	-	chr16:45492400-45492420	+
chr1:21469444-21469464	+	chr6:142977035-142977055	-
chr1:210905367-210905387	-	chrX:151108786-151108806	+
chr17:43322469-43322489	+	chr1:81787989-81788009	-
chr2:232900225-232900245	+	chr5:7351119-7351139	-
chr1:109621756-109621776	-	chr12:96193696-96193716	+
chr17:40212141-40212161	-	chr4:187512473-187512493	+
chr1:144168751-144168771	+	chr1:62392103-62392123	-
chr10:71794440-71794460	+	chr2:176198646-176198666	-
chr1:2303213-2303233	+	chr1:68352530-68352550	+
chr11:64212608-64212628	-	chr18:75297845-75297865	+
chr1:206125205-206125225	-	chr16:18307575-18307595	+
chr13:97895759-97895779	-	chr10:128249827-128249847	-
chr5:176471636-176471656	+	chr2:207933519-207933539	-
chr14:101497347-101497367	-	chr21:13989727-13989747	+
chr1:16639692-16639712	-	chr4:187736469-187736489	-
chr3:139270285-139270305	-	chr15_random:611866-611886	-
chr2:157892468-157892488	-	chr8:1946934-1946954	-
chr5:139723114-139723134	-	chr13:98128127-98128147	-
chr16:88675989-88676009	-	chr17:28877770-28877790	+
chr2:113074245-113074265	-	chr15:77654506-77654526	+
chr3:13664929-13664949	+	chr18:72373476-72373496	-
chr6:73896532-73896552	+	chr13:93427035-93427055	+
chr16:86369154-86369174	-	chr6:3331729-3331749	-
chr8:139808973-139808993	-	chr13:96705876-96705896	-
chr16:29940537-29940557	+	chr4:149335978-149335998	+
chr12:3783480-3783500	+	chr14:105423994-105424014	-
chr2:20724890-20724910	-	chr12:8375568-8375588	-
chr17:7532216-7532236	+	chr2:127561242-127561262	+
chr2:85366273-85366293	+	chr9:85135124-85135144	-
chr16:65569238-65569258	-	chrX:8856299-8856319	-
chr5:148090850-148090870	+	chr19:39687579-39687599	+
chr17:7917851-7917871	-	chr7:102064137-102064157	-
chr16:56491296-56491316	-	chr8:126419349-126419369	-
chr14:102829062-102829082	+	chr10:79659130-79659150	-
chr14:23755140-23755160	-	chr8:75720600-75720620	+
chr19:12949830-12949850	-	chr8:144547190-144547210	+
chr17:10689367-10689387	+	chr17:40430854-40430874	-
chr9:128200756-128200776	+	chr2:149022309-149022329	+
chr6:149928560-149928580	-	chr6:31040732-31040752	+
chr3:129882397-129882417	-	chr1:175680591-175680611	+
chr1:226017120-226017140	+	chr10:131821424-131821444	+
chr20:39030952-39030972	-	chr4:186476208-186476228	+
chr11:75095128-75095148	-	chr2:58634770-58634790	+
chr8:144685582-144685602	+	chr10:46396150-46396170	-
chr9:134101763-134101783	+	chr10:134430949-134430969	-
chr1:226016916-226016936	-	chr18:75649693-75649713	+
chr19:56354014-56354034	-	chr6:64139389-64139409	+
chr17:45429109-45429129	+	chr19:58004959-58004979	+
chr1:91403582-91403602	+	chr4:72110212-72110232	+
chr10:43164086-43164106	+	chr2_random:136497-136517	+
chr1:149833424-149833444	-	chr3:127709475-127709495	+
chr14:61374249-61374269	+	chr13:61289907-61289927	-
chr3:42460502-42460522	+	chrX:139420842-139420862	-
chr21:34656184-34656204	-	chrX:39887331-39887351	-
chr20:57216386-57216406	+	chrY:24832533-24832553	+
chr4:140792377-140792397	+	chr6:139446992-139447012	-
chr1:25300679-25300699	+	chr17:29734120-29734140	+
chr17:72839254-72839274	-	chr17:22118270-22118290	+
chr7:128311052-128311072	+	chr4:30767101-30767121	+
chr19:40899835-40899855	+	chr8:22089852-22089872	+
chr10:43164138-43164158	+	chr1:58980621-58980641	+
chr12:48755395-48755415	-	chr1:25103551-25103571	+
chr5:140884640-140884660	+	chr17:37066556-37066576	-
chr1:154366905-154366925	+	chr1:207883549-207883569	-
chr11:74773350-74773370	+	chr19:40527152-40527172	+
chr12:54326357-54326377	-	chr2:110151310-110151330	+
chr20:744838-744858	-	chr11:12518328-12518348	+
chr1:76392567-76392587	-	chr7:62850822-62850842	+
chr1:154894040-154894060	+	chr10:133010856-133010876	+
chr1:150291831-150291851	-	chr2:97599400-97599420	-
chr15:66753565-66753585	+	chr10:84865808-84865828	-
chr3:185761904-185761924	-	chr1:226228329-226228349	+
chr5:172504045-172504065	-	chr19:48503167-48503187	+
chr8:62171382-62171402	+	chrX:62835926-62835946	-
chr13:28980444-28980464	-	chr7:156505130-156505150	+
chr20:44049494-44049514	-	chr10:118970900-118970920	+
chr4:7123565-7123585	+	chr17:37478220-37478240	+
chr6:43743113-43743133	-	chr2:242243294-242243314	-
chr6:110133225-110133245	-	chr10:133495096-133495116	+
chr3:52229649-52229669	-	chr3:164158333-164158353	+
chr1:27301944-27301964	-	chrY:23952843-23952863	-
chr11:11006379-11006399	+	chr5:165541737-165541757	-
chr7:150439246-150439266	+	chr8:55401091-55401111	-
chr11:67821946-67821966	+	chr10:22970992-22971012	-
chr2:64727146-64727166	-	chr10:131615774-131615794	-
chr14:74145508-74145528	-	chr20:46428027-46428047	-
chr22:43459451-43459471	+	chr16:10689953-10689973	+
chr2:45062420-45062440	-	chr1:178491720-178491740	+
chr4:8040193-8040213	+	chr11:124762327-124762347	-
chr11:11006387-11006407	-	chr9:43023984-43024004	+
chr14:69263596-69263616	+	chr5:68127979-68127999	+
chr1:246166952-246166972	-	chr8:144960511-144960531	-
chr1:6469281-6469301	-	chr3:183898730-183898750	+
chr2:42908420-42908440	-	chr8:51211824-51211844	-
chr6:3687788-3687808	-	chrX:107866687-107866707	-
chr2:96204167-96204187	+	chr3:38626141-38626161	+
chr1:232701603-232701623	-	chr11:121098602-121098622	-
chr1:41012613-41012633	-	chr4:73737852-73737872	+
chr2:42909659-42909679	-	chr3:50187815-50187835	+
chr12:107721595-107721615	+	chr1:22361443-22361463	+
chr15:64466088-64466108	-	chr1:178436159-178436179	-
chr2:44125117-44125137	-	chr6:170611210-170611230	-
chr4:6926762-6926782	+	chr6:26273089-26273109	+
chr17:37472999-37473019	-	chr16:16335451-16335471	+
chr4:57725099-57725119	-	chr21:43337910-43337930	-
chr15:82932366-82932386	-	chr20:35581584-35581604	+
chr12:13300095-13300115	-	chr16:18274551-18274571	-
chr16:30612907-30612927	+	chr1:41247495-41247515	-
chr1:9707806-9707826	+	chr19:2553377-2553397	+
chr2:128065679-128065699	-	chr15:36152764-36152784	+
chr6:30529612-30529632	-	chr5:31790083-31790103	+
chr10:96112766-96112786	+	chr9:95751806-95751826	-
chr17:30349496-30349516	-	chr19:1774933-1774953	-
chr22:44352718-44352738	-	chr20:48688091-48688111	-
chr2:44125071-44125091	+	chr1:240892836-240892856	-
chr3:188940582-188940602	-	chr3:47583749-47583769	+
chr2:99542146-99542166	-	chr2:236477809-236477829	-
chr11:122172235-122172255	-	chr16:73002202-73002222	+
chr12:50763634-50763654	+	chr2:219753326-219753346	+
chr7:43845216-43845236	+	chr9:138354277-138354297	+
chr7:43845147-43845167	+	chr19:54027505-54027525	-
chr3:48561346-48561366	+	chr10:79763726-79763746	+
chr5:158055281-158055301	-	chrY:22040521-22040541	-
chr2:100967926-100967946	+	chr5:121835676-121835696	+
chr16:56111345-56111365	+	chr11:71497441-71497461	-
chr10:30327439-30327459	-	chr3:73980184-73980204	+
chr22:40895070-40895090	-	chr15:66529809-66529829	+
chr3:33091135-33091155	+	chr18:10304597-10304617	+
chr1:202364957-202364977	+	chr7:154255396-154255416	-
chr18:41525404-41525424	-	chr1:29609843-29609863	+
chr16:66584805-66584825	-	chr3:13107018-13107038	+
chr19:47147805-47147825	+	chr1_random:259906-259926	-
chr1:29081310-29081330	-	chr5:7069193-7069213	-
chr17:23846023-23846043	-	chr20:35487852-35487872	+
chr19:46902805-46902825	+	chr4:57711316-57711336	+
chr1:29402136-29402156	+	chr12:130494460-130494480	-
chr1:221369434-221369454	+	chr15:80784266-80784286	+
chr20:34046506-34046526	-	chr15_random:441458-441478	+
chr7:101702387-101702407	+	chr8:141338315-141338335	-
chr1:12602617-12602637	+	chr1:165296360-165296380	+
chr11:122953083-122953103	+	chr12:127260250-127260270	-
chr12:50212136-50212156	+	chr1:3292480-3292500	+
chr19:58620248-58620268	-	chr21:42748542-42748562	-
chr12:5968171-5968191	-	chr11:1032695-1032715	-
chr12:119278879-119278899	-	chrX:105170760-105170780	+
chr10:103919336-103919356	-	chr15:68140787-68140807	-
chr17:25828440-25828460	-	chr1:206285819-206285839	+
chr15:79345395-79345415	+	chr20:24732090-24732110	-
chr17:76015441-76015461	-	chr10:31693464-31693484	+
chr2:86889157-86889177	-	chr1:182400297-182400317	-
chr2:69805454-69805474	-	chr8:28030948-28030968	-
chr3:197126463-197126483	+	chr11:46385577-46385597	-
chr1:154333193-154333213	-	chr8:117440638-117440658	+
chr1:17325005-17325025	-	chr19:55670281-55670301	+
chr22:35704218-35704238	+	chr1:235913746-235913766	+
chr22:41957094-41957114	+	chr18:54004478-54004498	+
chr15:76187907-76187927	+	chr11:134120465-134120485	-
chr1:19781505-19781525	+	chr2:103122789-103122809	+
chr1:26520794-26520814	+	chr12:130334713-130334733	+
chr8:27974668-27974688	-	chr15:96218108-96218128	+
chr1:108469854-108469874	+	chr22:48366753-48366773	-
chrX:48659479-48659499	+	chr7:1230945-1230965	-
chr2:233179233-233179253	-	chr3:103947608-103947628	-
chr1:35803000-35803020	+	chr2:85876635-85876655	+
chr19:47521292-47521312	+	chr7:128079085-128079105	+
chr22:40667399-40667419	+	chr16:32781747-32781767	+
chr5:180519068-180519088	-	chr8:7960350-7960370	-
chr3:15284621-15284641	-	chr3:50171330-50171350	+
chr7:97888430-97888450	-	chr15:24480291-24480311	-
chr19:46902580-46902600	-	chr18:11025550-11025570	-
chr1:31787237-31787257	+	chr4_random:516081-516101	+
chr16:66632150-66632170	+	chr19:50892813-50892833	+
chr1:6458319-6458339	+	chrY:336373-336393	-
chr5:118351810-118351830	-	chr19:55299259-55299279	+
chr10:80625374-80625394	+	chr20:24863130-24863150	+
chr16:30349128-30349148	-	chr2:133493497-133493517	-
chr15:71779821-71779841	+	chr22:49503460-49503480	-
chr1:178045758-178045778	+	chr2:127901281-127901301	-
chr17:78333114-78333134	-	chr8:140725243-140725263	+
chr13:114010490-114010510	+	chr22:33946447-33946467	-
chr1:23739064-23739084	+	chr1:2255896-2255916	-
chr2:219871830-219871850	+	chr11:61246014-61246034	+
chr17:61993964-61993984	+	chr1:177205186-177205206	-
chr12:50660555-50660575	+	chr1:182051284-182051304	+
chr3:121760604-121760624	+	chr7:18577216-18577236	+
chr2:96980808-96980828	+	chr6:29585402-29585422	-
chr1:87370174-87370194	-	chr5:177743097-177743117	+
chr2:46542198-46542218	+	chrX:221810-221830	+
chr1:46766457-46766477	+	chrX:151902072-151902092	-
chr17:44840292-44840312	-	chr2:49041988-49042008	-
chr17:73929876-73929896	+	chr8:22801522-22801542	-
chr1:225082563-225082583	+	chr4:16578364-16578384	+
chr16:86370347-86370367	-	chr2:241503474-241503494	-
chr22:41957358-41957378	-	chr10:2711982-2712002	+
chr11:73049799-73049819	+	chr8:23848531-23848551	-
chr12:50660583-50660603	-	chrX:50105739-50105759	-
chr8:22475452-22475472	+	chr2:3128628-3128648	+
chr11:20106546-20106566	-	chr6:44086203-44086223	-
chr10:121195017-121195037	+	chr20:39000273-39000293	+
chr5:141051987-141052007	-	chr11:68259204-68259224	-
chr15:38501585-38501605	+	chr6:143933137-143933157	+
chr3:140125149-140125169	+	chr11:93484404-93484424	+
chr3:67247120-67247140	-	chr18:27100641-27100661	-
chr20:39402218-39402238	+	chr7:62870934-62870954	+
chr21:42438854-42438874	-	chr4:149274285-149274305	-
chr20:45446360-45446380	+	chr3:149280910-149280930	+
chr14:68665908-68665928	-	chr1:2752199-2752219	-
chr12:93019465-93019485	+	chr8:10048127-10048147	-
chr14:92149374-92149394	-	chr13:24408519-24408539	-
chr17:37923172-37923192	+	chr6:168983657-168983677	-
chr20:29874435-29874455	-	chr4:119774549-119774569	+
chr20:29611714-29611734	-	chr7:45816552-45816572	+
chr22:36043005-36043025	-	chr5:178660623-178660643	+
chr1:110450441-110450461	+	chr20:46964017-46964037	-
chr14:106219112-106219132	+	chr1:45572963-45572983	-
chr5:71640166-71640186	+	chr11:64092283-64092303	-
chr5:118775550-118775570	+	chr7:101725269-101725289	+
chr14:106219151-106219171	+	chr2:64500658-64500678	-
chr2:48501549-48501569	+	chr17:76784911-76784931	+
chr22:30359975-30359995	+	chr20:59829295-59829315	+
chr6:11252751-11252771	-	chr2:51184046-51184066	+
chr14:99919945-99919965	-	chr7:2418145-2418165	-
chr13:39415108-39415128	+	chr10:18494332-18494352	+
chr13:39415073-39415093	-	chr12:41617334-41617354	-
chr1:41655516-41655536	+	chr19:51495960-51495980	-
chr11:62430181-62430201	-	chr22:15758357-15758377	-
chr13:50384341-50384361	+	chr2:52326571-52326591	-
chr5:177523960-177523980	+	chr7:56849702-56849722	-
chr2:174914636-174914656	+	chr21:36381583-36381603	+
chr1:145181386-145181406	+	chr11:130073720-130073740	+
chr1:110547302-110547322	-	chr9:96989828-96989848	-
chr9:135009799-135009819	+	chr22:40236422-40236442	-
chr9:100650821-100650841	-	chr10:80636081-80636101	-
chr15:72052496-72052516	-	chr20:50406847-50406867	+
chr5:66488742-66488762	-	chr22:37453883-37453903	-
chr11:74669019-74669039	-	chr22:48154717-48154737	-
chr11:44914748-44914768	-	chr21:14000705-14000725	+
chr16:65486762-65486782	-	chrX:5561968-5561988	-
chr12:123964587-123964607	-	chr17:44406355-44406375	+
chr6:2579867-2579887	+	chr21:30503949-30503969	-
chr18:31065106-31065126	-	chr18:42082077-42082097	-
chr18:12924651-12924671	+	chr1:7361657-7361677	+
chr19:16154707-16154727	+	chr4_random:286235-286255	-
chr17:37075841-37075861	+	chr4:68624702-68624722	-
chr1:205105067-205105087	-	chr12:23040195-23040215	-
chr6:37560062-37560082	+	chr1:56696706-56696726	+
chr9:96929910-96929930	+	chr2:109866907-109866927	+
chr2:25438473-25438493	-	chr22:19401908-19401928	-
chr11:133425755-133425775	-	chr16:33420303-33420323	+
chr11:12260143-12260163	+	chr8:99515539-99515559	+
chr18:12029119-12029139	+	chrX:134693858-134693878	+
chr12:1919605-1919625	+	chrX:118169047-118169067	-
chr5:138873488-138873508	+	chr9:138357334-138357354	+
chr13:99965266-99965286	+	chr11:72780127-72780147	-
chr14:64301410-64301430	+	chr16:47684072-47684092	+
chr17:39009702-39009722	-	chr12:116361066-116361086	-
chr12:52871781-52871801	+	chr4:8038062-8038082	+
chr3:197106043-197106063	+	chr2:232912312-232912332	-
chr17:40631114-40631134	+	chr3:194764688-194764708	+
chr17:43457609-43457629	-	chr3:62765032-62765052	+
chr13:50542360-50542380	+	chr21:45701921-45701941	-
chr19:60505161-60505181	-	chr1:114441345-114441365	+
chr10:102762737-102762757	+	chr19:16595533-16595553	+
chr14:23872828-23872848	-	chr9:130147650-130147670	-
chr8:95056734-95056754	+	chr5:178514645-178514665	+
chr5:118352142-118352162	-	chrX:33265016-33265036	+
chr13:30275196-30275216	+	chr5:131359634-131359654	-
chr11:60494536-60494556	-	chr3:53066417-53066437	+
chr16:86226771-86226791	+	chr7:62845593-62845613	+
chr6:37560114-37560134	-	chr6:25323623-25323643	+
chr2:72943335-72943355	+	chr14:103742440-103742460	-
chr18:17446170-17446190	-	chr2:207013255-207013275	+
chr17:40818853-40818873	+	chr20:6748446-6748466	+
chr16:1993971-1993991	-	chr22:22183634-22183654	+
chr12:95133266-95133286	+	chr11:88998222-88998242	-
chr5:159798885-159798905	-	chr2:73033269-73033289	+
chr15:99366297-99366317	+	chr12:118536196-118536216	-
chr1:45808492-45808512	+	chr16:33174962-33174982	-
chr7:156872828-156872848	+	chr11:45850421-45850441	+
chr17:71916416-71916436	-	chr13:37908071-37908091	-
chr17:17486026-17486046	+	chr15:77837118-77837138	+
chr6:30472804-30472824	+	chr10:17978459-17978479	-
chr11:64418478-64418498	+	chr5:81582608-81582628	-
chr11:65782463-65782483	+	chr14:78210116-78210136	+
chr7:91348036-91348056	+	chr5:707665-707685	+
chr17:39643398-39643418	-	chr19:10883071-10883091	+
chr2:127251564-127251584	-	chr1:15863768-15863788	-
chr1:176768237-176768257	-	chr7:97387563-97387583	+
chr19:16355249-16355269	+	chr17:77009123-77009143	+
chr11:118332751-118332771	-	chr16:70443021-70443041	-
chr14:103036416-103036436	-	chr1:243337589-243337609	+
chr2:96990038-96990058	+	chr17_random:642928-642948	+
chr8:127958176-127958196	-	chr1:230475146-230475166	+
chr12:52382006-52382026	-	chr5:134373081-134373101	+
chr2:27780299-27780319	-	chr20:30853702-30853722	-
chr17:2266259-2266279	+	chr11:11065806-11065826	+
chr19:52631869-52631889	-	chrX:111934701-111934721	-
chr7:149776878-149776898	-	chr1_random:280701-280721	-
chr15:76320504-76320524	+	chr22:16850954-16850974	-
chr20:42142976-42142996	+	chr2:44891719-44891739	+
chr14:70675645-70675665	-	chr2:192724781-192724801	-
chr19:54293053-54293073	-	chr20:25437315-25437335	-
chr11:117429497-117429517	+	chr7:56834349-56834369	+
chr12:112096742-112096762	+	chr5:129263232-129263252	-
chr2:98368143-98368163	+	chr16:82058777-82058797	+
chr19:18084963-18084983	-	chr17:8693044-8693064	-
chr12:123817655-123817675	+	chrX:108822355-108822375	+
chr6:44389104-44389124	+	chr3:37820737-37820757	-
chr14:76589513-76589533	+	chr12:4422267-4422287	+
chr19:4742261-4742281	+	chr2:167867892-167867912	+
chr16:83329757-83329777	+	chr9:13521425-13521445	+
chr21:39682538-39682558	+	chr6:158362597-158362617	-
chr6:131235265-131235285	+	chr2:239162406-239162426	+
chr11:8993900-8993920	-	chr12:9328810-9328830	-
chr17:53682191-53682211	-	chr2:187053656-187053676	-
chr2:91178927-91178947	-	chr3:132777721-132777741	-
chr15:73108844-73108864	-	chr20:51362635-51362655	-
chr5:145806823-145806843	-	chr1:188782272-188782292	-
chr4:57105627-57105647	+	chr2:85494662-85494682	+
chr1:153325316-153325336	+	chr13:66634725-66634745	-
chr1:165678186-165678206	+	chr1:427508-427528	+
chr9:130240894-130240914	-	chr18:10444561-10444581	+
chr8:67513869-67513889	-	chr17:74683601-74683621	-
chr5:132183890-132183910	+	chr15:72185698-72185718	+
chr6:5089031-5089051	-	chr10:114890535-114890555	+
chr12:51893520-51893540	-	chr12:124580137-124580157	-
chr7:2871354-2871374	-	chr6:6450542-6450562	+
chr1:37725732-37725752	+	chr1:17071321-17071341	+
chr15:39984185-39984205	+	chr6:88976-88996	+
chr1:46963677-46963697	+	chrX:148474378-148474398	+
chr10:88127138-88127158	+	chr7:4240667-4240687	-
chr1:222768207-222768227	-	chr7:56861496-56861516	-
chr14:92488173-92488193	-	chr1:220713268-220713288	-
chr11:118332651-118332671	+	chrX:137470293-137470313	+
chr11:64537710-64537730	-	chr4:617467-617487	+
chr1:170679908-170679928	+	chr15:87688053-87688073	-
chr14:106219210-106219230	+	chr1:119792713-119792733	-
chr2:29273360-29273380	+	chr22:21089495-21089515	-
chr5:95142664-95142684	-	chr11:133814510-133814530	+
chr12:2763605-2763625	+	chr10:37967600-37967620	-
chr7:155084367-155084387	-	chr9:138960642-138960662	-
chr9:126945789-126945809	-	chr10:10022167-10022187	-
chr6:33820315-33820335	-	chr4:1347918-1347938	+
chr14:68380593-68380613	+	chr16:86472298-86472318	+
chr13:26171000-26171020	+	chr10:76835355-76835375	-
chr1:224379659-224379679	-	chr17:3397118-3397138	+
chr22:43400945-43400965	+	chr16:23964663-23964683	-
chr11:33043888-33043908	+	chr2:100130535-100130555	+
chr20:36793709-36793729	+	chr15:60919265-60919285	+
chr15:70235594-70235614	+	chr10:68173811-68173831	-
chr11:86741609-86741629	-	chr9:7647994-7648014	+
chr9:36156393-36156413	-	chr17:10832125-10832145	+
chr22:21615105-21615125	+	chr1:53307897-53307917	-
chr15:38938794-38938814	-	chr9:36915076-36915096	-
chr12:61474199-61474219	+	chr11:44828590-44828610	-
chr1:199717988-199718008	-	chr20:47665610-47665630	-
chr2:73293299-73293319	+	chr17:71416909-71416929	-
chr2:220103307-220103327	+	chrX:154849936-154849956	-
chr1:233334290-233334310	-	chr21:46841617-46841637	-
chr16:56928238-56928258	-	chr12:106455993-106456013	-
chr3:103430770-103430790	-	chr2:223693895-223693915	-
chr2:30790629-30790649	-	chr16:48230455-48230475	-
chr9:99201417-99201437	+	chr13:112730308-112730328	+
chr9:20931260-20931280	+	chr9:114916646-114916666	-
chr12:87937652-87937672	-	chr22:33637100-33637120	-
chr14:104246188-104246208	+	chr15:84296319-84296339	+
chr6:33060733-33060753	+	chr13:44995083-44995103	+
chr7:32852925-32852945	-	chr6:155905477-155905497	-
chr2:85759995-85760015	-	chr4:178571332-178571352	-
chr2:75721338-75721358	-	chr12:224422-224442	+
chr17:34562815-34562835	+	chr20:36405770-36405790	-
chr10:114064783-114064803	+	chr1:90739687-90739707	-
chr8:58418607-58418627	+	chr3:54947499-54947519	-
chr9:124152847-124152867	+	chr1:144728006-144728026	+
chr21:46065080-46065100	+	chr4:57826915-57826935	+
chr8:118126296-118126316	+	chr9:134376589-134376609	-
chr5:141239094-141239114	+	chr2:29111709-29111729	-
chr2:233013678-233013698	+	chr9:130260216-130260236	+
chr19:45796509-45796529	+	chr2:159238725-159238745	-
chr5:153827603-153827623	-	chr1:10625978-10625998	+
chr4:110563177-110563197	-	chr2:25228128-25228148	-
chr19:46768995-46769015	+	chr7:5867169-5867189	-
chr5:172292180-172292200	+	chr1:237860812-237860832	-
chr1:158322198-158322218	-	chr15:68211332-68211352	+
chr17:6866186-6866206	+	chr2:223058445-223058465	-
chr3:135510079-135510099	-	chr10:38581672-38581692	-
chr3:188941509-188941529	-	chr17:42233189-42233209	-
chr6:135003944-135003964	+	chr3:11929571-11929591	-
chr1:47964693-47964713	+	chr11:128655985-128656005	+
chr17:45430765-45430785	+	chr7:98689998-98690018	+
chr17:76612365-76612385	-	chr17:76530534-76530554	-
chr3:13108824-13108844	-	chr22:21798943-21798963	+
chr19:10616620-10616640	+	chr17:44940603-44940623	-
chr7:131024597-131024617	-	chrX:149210155-149210175	-
chr3:32313379-32313399	-	chr9:43569059-43569079	+
chr12:52001727-52001747	+	chr2:187872273-187872293	-
chr10:13668859-13668879	-	chr8:7286815-7286835	+
chr15:87775105-87775125	+	chr4:41157471-41157491	+
chr9:115203604-115203624	-	chr3:14571134-14571154	+
chr1:35965206-35965226	+	chr10:46008939-46008959	+
chr10:101595733-101595753	-	chr15:77654321-77654341	+
chr1:156361565-156361585	+	chr16:88183755-88183775	-
chr2:238830074-238830094	-	chr7:56410635-56410655	-
chr5:149578078-149578098	+	chr19:48683088-48683108	+
chr2:28529027-28529047	+	chr21:13819472-13819492	+
chr1:90042973-90042993	-	chr1:110029804-110029824	+
chr22:34349451-34349471	+	chr2:1714408-1714428	-
chr8:1959774-1959794	+	chr17:65397688-65397708	-
chr6:109210353-109210373	+	chr8:24924660-24924680	+
chr1:10477462-10477482	+	chr16:33705944-33705964	+
chr9:35106995-35107015	-	chr1:13523459-13523479	+
chr1:151591710-151591730	-	chr9_random:172125-172145	+
chr10:44748318-44748338	-	chr5:68108745-68108765	-
chr22:37594975-37594995	-	chr9:78018285-78018305	+
chr1:27862427-27862447	+	chr7:52664284-52664304	-
chr12:120840746-120840766	-	chr20:20791657-20791677	+
chr9:114595506-114595526	+	chr7:101650705-101650725	+
chr11:34152619-34152639	-	chr9:121120696-121120716	+
chr12:6733191-6733211	-	chr3:198807118-198807138	-
chr10:111634078-111634098	-	chr16:34241972-34241992	+
chr20:5717183-5717203	+	chr17:1884239-1884259	-
chr13:110269964-110269984	+	chr4:71899176-71899196	+
chr12:14814236-14814256	-	chr5:114537904-114537924	+
chr2:219553176-219553196	-	chr22:34873332-34873352	+
chr17:71140759-71140779	-	chr20:59613490-59613510	+
chr2:46731354-46731374	+	chr7:152142102-152142122	+
chr6:43582599-43582619	+	chr14:90254154-90254174	-
chr14:106218994-106219014	+	chr5:120427324-120427344	+
chr12:48791771-48791791	-	chr11:914449-914469	-
chr6:134536945-134536965	-	chr20:46020572-46020592	+
chr16:83561816-83561836	+	chr17:16347630-16347650	-
chr17:72131742-72131762	+	chr7:62842147-62842167	+
chr7:101702848-101702868	-	chr20:18635598-18635618	+
chr1:111567176-111567196	-	chr10:105304091-105304111	-
chr4:1114527-1114547	-	chr3:136040317-136040337	+
chr2:97680348-97680368	+	chr8:57969629-57969649	+
chr19:16389689-16389709	+	chr6:36881883-36881903	-
chr8:59883197-59883217	-	chr11:63875699-63875719	+
chr17:70469444-70469464	-	chrY:57766671-57766691	+
chr7:4836456-4836476	-	chr5:54291443-54291463	+
chr19:16389690-16389710	-	chr17:78397390-78397410	+
chr4:76717799-76717819	-	chrX:145984110-145984130	+
chr3:140531038-140531058	+	chr3:141962044-141962064	-
chr1:144425100-144425120	-	chr2:4079730-4079750	+
chr17:8254480-8254500	-	chr14:102834857-102834877	-
chr1:61288313-61288333	-	chrY:7051187-7051207	-
chr12:54806388-54806408	-	chr8:52536608-52536628	+
chr3:138215589-138215609	+	chr20:42848100-42848120	-
chr21:38649992-38650012	+	chr16:19798355-19798375	-
chr12:97315602-97315622	+	chr11:65862686-65862706	-
chr9:36156681-36156701	+	chr1:10141249-10141269	-
chr6:70563647-70563667	+	chr13:72838755-72838775	+
chr20:1141742-1141762	+	chr2:1660101-1660121	+
chr17:74550212-74550232	+	chr10:126267396-126267416	-
chr11:117521396-117521416	-	chr22:34569153-34569173	+
chr19:17318168-17318188	-	chrX:151599024-151599044	-
chr3:112919248-112919268	-	chr22:43414685-43414705	-
chr7:5091765-5091785	+	chr11:125744158-125744178	+
chr10:31055895-31055915	-	chr10:111177362-111177382	+
chr1:39891960-39891980	+	chr9:133485066-133485086	-
chr10:5705286-5705306	+	chr10:130666751-130666771	-
chr17:68937285-68937305	-	chr19:13098402-13098422	-
chr12:107430025-107430045	+	chr7:43390534-43390554	-
chr17:72594350-72594370	-	chr5:178656007-178656027	-
chr9:128584049-128584069	+	chrX:151841241-151841261	+
chr11:66875402-66875422	-	chr11:59835201-59835221	+
chr1:183218076-183218096	+	chr8:37761401-37761421	+
chr17:35436966-35436986	+	chr7:56851687-56851707	-
chr8:91082336-91082356	-	chr18:70761162-70761182	+
chr8:37677132-37677152	+	chr7:143011197-143011217	-
chr6:161712014-161712034	+	chr11:120304595-120304615	+
chr1:202682303-202682323	-	chr19:43436062-43436082	+
chr7:6608571-6608591	+	chrX:36913483-36913503	+
chr22:29360564-29360584	-	chr18:13493543-13493563	-
chr14:106219268-106219288	+	chr1:232912486-232912506	+
chr8:27505823-27505843	+	chr2:110540689-110540709	+
chr10:81679319-81679339	+	chr13:53995455-53995475	+
chr19:51833812-51833832	-	chr3:26099477-26099497	-
chr17:17199119-17199139	-	chr1:77752595-77752615	-
chr6:52236657-52236677	+	chr8:38760723-38760743	+
chr9:36863455-36863475	-	chr19:931540-931560	-
chr5:153765128-153765148	+	chr15:86507905-86507925	-
chr8:37677133-37677153	-	chr20:58000215-58000235	+
chr8:10312836-10312856	-	chr1:15681236-15681256	+
chr7:98277492-98277512	+	chrX:26391722-26391742	-
chr1:111125195-111125215	+	chr6:34007981-34008001	-
chr15:67555332-67555352	-	chr21:46636946-46636966	+
chr1:33606127-33606147	+	chr1:4518436-4518456	+
chr7:138074188-138074208	-	chr8:140690440-140690460	-
chr11:44706129-44706149	-	chr2:87432829-87432849	+
chr2:47404064-47404084	-	chr10:6508332-6508352	+
chr22:17997612-17997632	+	chr1:96332297-96332317	-
chr11:36488461-36488481	+	chrX:148651658-148651678	-
chr15:72569375-72569395	+	chr22:20167647-20167667	+
chr5:1193593-1193613	+	chr4:8354913-8354933	-
chr1:173390801-173390821	-	chr11:26113271-26113291	+
chr2:238318568-238318588	+	chr5:60994068-60994088	-
chr8:20337239-20337259	-	chr12:124492075-124492095	+
chr2:10130323-10130343	-	chr1:14063598-14063618	-
chr20:46670596-46670616	+	chr9:131996209-131996229	-
chr7:138074187-138074207	+	chr7:155654208-155654228	-
chr3:50584712-50584732	-	chr6:9599281-9599301	-
chr1:233323939-233323959	-	chr11:60459191-60459211	-
chr6:108970066-108970086	-	chrX:52284277-52284297	+
chr11:65150187-65150207	-	chr3:64182753-64182773	+
chr16:55837-55857	-	chr2:106777810-106777830	+
chr16:68346416-68346436	+	chr9:88817498-88817518	-
chr3:37872049-37872069	-	chr17:75049956-75049976	+
chr15:70279263-70279283	-	chr18:42309761-42309781	-
chr2:219471364-219471384	+	chr16:5597489-5597509	+
chr3:37991312-37991332	-	chr20:60453845-60453865	-
chr1:26563072-26563092	+	chr3:143224032-143224052	-
chr11:60860427-60860447	-	chr7:146763245-146763265	+
chr16:29767506-29767526	+	chr12:8082404-8082424	+
chr5:150524722-150524742	+	chr19:58419778-58419798	+
chr8:22536495-22536515	-	chr1:18415786-18415806	+
chr11:72182513-72182533	+	chr3:187711120-187711140	+
chr3:48006626-48006646	+	chr8:40906109-40906129	-
chr10:118432001-118432021	-	chr2:96690941-96690961	-
chr10:119246203-119246223	-	chr7:51423103-51423123	-
chr10:116221291-116221311	-	chr11:78300801-78300821	+
chr13:33014960-33014980	+	chr15:27263842-27263862	-
chr12:119009244-119009264	+	chr22:48575335-48575355	-
chr10:126208855-126208875	-	chr3:199430039-199430059	+
chr12:93991607-93991627	+	chr5:141095400-141095420	+
chr1:163837654-163837674	-	chr7:62211258-62211278	-
chr3:8987841-8987861	-	chrX:93249813-93249833	+
chr1:27805629-27805649	+	chr21:29612846-29612866	+
chr3:50555050-50555070	-	chr15:49732702-49732722	-
chr19:19504189-19504209	-	chr2:22992161-22992181	-
chr19:54587125-54587145	-	chr20:34177033-34177053	-
chr10:13860171-13860191	+	chr6:14312047-14312067	-
chr10:79141356-79141376	+	chr2:74895166-74895186	+
chr3:58138648-58138668	-	chr12:60027254-60027274	-
chr10:29778121-29778141	+	chr20:919543-919563	+
chr2:27038257-27038277	-	chr10:81326528-81326548	-
chr3:129296841-129296861	-	chr5:1528794-1528814	-
chr3:50626687-50626707	+	chr11:68811056-68811076	+
chr1:37672651-37672671	+	chr10:1412062-1412082	-
chr21:44754967-44754987	-	chr3:52922043-52922063	+
chr8:21950405-21950425	-	chr4:3507195-3507215	-
chr19:12113134-12113154	+	chr1:34062467-34062487	+
chr14:33331811-33331831	+	chr22:20671509-20671529	-
chr6:6492461-6492481	+	chr1:241233068-241233088	-
chr3:13512947-13512967	-	chr20:17706104-17706124	-
chr6:91245942-91245962	+	chr15:99129061-99129081	-
chr3:72007404-72007424	-	chr18:2172553-2172573	+
chr20:39197439-39197459	-	chr16:11393850-11393870	+
chr9:129306241-129306261	-	chr2:214784568-214784588	+
chr3:50555049-50555069	+	chr8:144590399-144590419	-
chr14:21516444-21516464	-	chr6_random:746010-746030	-
chr9:133201626-133201646	+	chr1:201400921-201400941	+
chr20:21164853-21164873	-	chr2:54582945-54582965	-
chr1:165792151-165792171	+	chr6:109897979-109897999	-
chr4:40006188-40006208	+	chr5:149604413-149604433	-
chr2:71081914-71081934	+	chr10:106259841-106259861	-
chr16:57347993-57348013	+	chr17:20434537-20434557	-
chr19:14528629-14528649	-	chr15:80408606-80408626	+
chr2:74415662-74415682	+	chr4:54951729-54951749	-
chr6:37401679-37401699	-	chr8:142332687-142332707	+
chr1:46685274-46685294	-	chr15:39954259-39954279	+
chr5:153432229-153432249	-	chr5:139172977-139172997	-
chr4:81324404-81324424	-	chr1:25227921-25227941	+
chr5:175933809-175933829	-	chr18:3528872-3528892	+
chr16:54909899-54909919	+	chr20:47762868-47762888	+
chr20:21164468-21164488	-	chr15:87215307-87215327	+
chr1:41506600-41506620	-	chr9:132098543-132098563	-
chr16:27376111-27376131	+	chr9:137554221-137554241	-
chr12:116759597-116759617	+	chr2:233570939-233570959	+
chr12:46422448-46422468	-	chr15_random:444696-444716	-
chr10:115135076-115135096	+	chr2:152593008-152593028	+
chr5:79189883-79189903	+	chr1:173244571-173244591	-
chr11:130291656-130291676	+	chr2:109270913-109270933	+
chr22:42673265-42673285	+	chr8:22571620-22571640	-
chr19:10689158-10689178	-	chr12:108783312-108783332	-
chr7:73259010-73259030	-	chr19:3762021-3762041	-
chr1:28447741-28447761	-	chr9:38452055-38452075	+
chr21:15777546-15777566	+	chr9:136261614-136261634	+
chr3:59818695-59818715	+	chr3:186272062-186272082	+
chr19:52208229-52208249	-	chr22:26390082-26390102	-
chr9:126576663-126576683	-	chr16:83206297-83206317	-
chr1:166578729-166578749	-	chr10:125434983-125435003	-
chr19:4982784-4982804	+	chr10:129277967-129277987	+
chr2:232185674-232185694	-	chr7:33929786-33929806	+
chr19:9999559-9999579	+	chr1:7556749-7556769	-
chr2:48187349-48187369	+	chr10:125582942-125582962	+
chr11:118283102-118283122	-	chr8:639297-639317	-
chr9:38078135-38078155	-	chr8:143447977-143447997	-
chr17:37057838-37057858	+	chr20:33487529-33487549	+
chr14:20645025-20645045	+	chr19:2756303-2756323	-
chr5:141320643-141320663	+	chr10:18611315-18611335	-
chr2:173035189-173035209	+	chrX:146491733-146491753	+
chr16:65776965-65776985	+	chr17:73369893-73369913	-
chr2:9871585-9871605	-	chr15:75854704-75854724	+
chr19:46506428-46506448	+	chr20:41427980-41428000	+
chr1:110975077-110975097	-	chr13:18070921-18070941	+
chr15:36897367-36897387	-	chr8:145267760-145267780	+
chr8:119825204-119825224	-	chr2:240654761-240654781	-
chr1:153407138-153407158	+	chr15:77654395-77654415	+
chr7:112849168-112849188	+	chr14:39305542-39305562	-
chr7:112849205-112849225	+	chr16:30126293-30126313	+
chr22:23774848-23774868	+	chr11:3143244-3143264	+
chrX:12875006-12875026	-	chr11:47416245-47416265	+
chr19:51224155-51224175	-	chr11:120711787-120711807	-
chr17:25282671-25282691	+	chrY:1828567-1828587	-
chr17:6510219-6510239	-	chr7:138875470-138875490	-
chr22:23251586-23251606	+	chr18:7409533-7409553	-
chr15:66386220-66386240	-	chr21:34624389-34624409	-
chr20:30003615-30003635	+	chr7:100150785-100150805	+
chr19:50443928-50443948	+	chr19:931809-931829	+
chr21:32864130-32864150	+	chr3:47371459-47371479	+
chr19:40227271-40227291	-	chr16:67416951-67416971	+
chr9:34692289-34692309	+	chr16:88520145-88520165	+
chr9:123927431-123927451	-	chrY:23739307-23739327	-
chr5:137827852-137827872	-	chr16:50405189-50405209	-
chr2:45036440-45036460	+	chr22:38709269-38709289	+
chr12:6403135-6403155	-	chr14:57347662-57347682	-
chr14:106218955-106218975	+	chr17:78608589-78608609	-
chrX:12874959-12874979	-	chr4:75970182-75970202	+
chr3:46883409-46883429	-	chr7:4150545-4150565	-
chr6:1541658-1541678	-	chr7:155024456-155024476	-
chr1:25438982-25439002	-	chr9:89725508-89725528	+
chr9:93942558-93942578	-	chrX:1662222-1662242	+
chr2:9871584-9871604	+	chr2:98170800-98170820	+
chr19:46506438-46506458	+	chr1:12918940-12918960	+
chr11:4614872-4614892	-	chr13:110934026-110934046	+
chr4:56509689-56509709	-	chr1:71356258-71356278	-
chr3:140137907-140137927	-	chr10:115199953-115199973	-
chr19:5529405-5529425	+	chr17:51943519-51943539	+
chr1:9093572-9093592	-	chr6:21331179-21331199	+
chr3:130171972-130171992	-	chr9:83866771-83866791	+
chr11:121956574-121956594	-	chr16:54329677-54329697	+
chr7:25265966-25265986	-	chr9:96880202-96880222	-
chr8:134531071-134531091	+	chrX:9455206-9455226	-
chr6:147220446-147220466	-	chr1:33135496-33135516	-
chr12:56511595-56511615	-	chr1:6139320-6139340	-
chr3:16263988-16264008	+	chrX:2572806-2572826	-
chr9:137536487-137536507	-	chr17:20293982-20294002	+
chr16:66853129-66853149	-	chr12:48668066-48668086	+
chr3:52153511-52153531	+	chr11:19500757-19500777	+
chr15:78535375-78535395	-	chrX_random:490645-490665	+
chr11:44264607-44264627	-	chr6:10888355-10888375	-
chr1:47431321-47431341	-	chr5:5445947-5445967	+
chr9:111046811-111046831	-	chr7:54699703-54699723	+
chr1:247068131-247068151	+	chrX:56813587-56813607	+
chr19:6814757-6814777	+	chr3:143428202-143428222	+
chr2:85007816-85007836	+	chr7:30938206-30938226	-
chr2:26654366-26654386	+	chr20:49514642-49514662	+
chr9:133456548-133456568	-	chr6:161039108-161039128	+
chr1:207867790-207867810	+	chr13:112664177-112664197	-
chr12:110236128-110236148	+	chr7:127388340-127388360	-
chr18:27992158-27992178	-	chr5:1148740-1148760	-
chr17:76841888-76841908	-	chrX:19583022-19583042	-
chr12:6944670-6944690	+	chr11:130565471-130565491	+
chr9:134837962-134837982	+	chr4:55946492-55946512	+
chr3:51678498-51678518	+	chr11:22170529-22170549	-
chr3:13478264-13478284	+	chr4:67327196-67327216	+
chr6:42623471-42623491	+	chr6:97632156-97632176	-
chr13:25657019-25657039	-	chr2_random:72417-72437	-
chr1:150699554-150699574	+	chr5:167544492-167544512	+
chr1:18796659-18796679	-	chr11:119229851-119229871	+
chr10:111602354-111602374	+	chr1:222002375-222002395	+
chr12:6264609-6264629	+	chr1:55571434-55571454	-
chr7:148393989-148394009	+	chr16:84415476-84415496	+
chr4:109159367-109159387	-	chr11:1711626-1711646	+
chr21:42551948-42551968	+	chr10:118547445-118547465	-
chr12:4256537-4256557	+	chr16:29386947-29386967	+
chr2:128707732-128707752	+	chr16:86311781-86311801	+
chr3:124530547-124530567	-	chr1:30517189-30517209	+
chr12:12077716-12077736	+	chr18:37733679-37733699	+
chr9:34624048-34624068	+	chr2:239680033-239680053	+
chr17:37522429-37522449	+	chr17_random:2372625-2372645	+
chr2:21039496-21039516	+	chr16:86446604-86446624	+
chr1:27196881-27196901	-	chr8:25136328-25136348	-
chr1:158429671-158429691	-	chr10:82866915-82866935	-
chr12:47668296-47668316	+	chr13:111857001-111857021	+
chr10:90585531-90585551	-	chrY:12984866-12984886	-
chr11:47352207-47352227	-	chrY:27181833-27181853	+
chr22:21628266-21628286	+	chr11:113351599-113351619	-
chr4:6051124-6051144	-	chr2:105592953-105592973	-
chr4:6380076-6380096	+	chr9:138922203-138922223	-
chr20:25223200-25223220	+	chr1:53959813-53959833	+
chr2:10492687-10492707	+	chr21:43587554-43587574	-
chr5:137828177-137828197	-	chr6:15936710-15936730	-
chr14:34961520-34961540	+	chr10:79264517-79264537	+
chr1:17436301-17436321	+	chr15:45746893-45746913	-
chr15:88219389-88219409	+	chr7:56850411-56850431	-
chr1:150680145-150680165	+	chr2:235956411-235956431	+
chr19:38613585-38613605	-	chr11:60804197-60804217	-
chr1:17693507-17693527	-	chr4:129438845-129438865	-
chr1:208100445-208100465	-	chr6:92755650-92755670	-
chr16:47221999-47222019	+	chr3:140249221-140249241	+
chr12:68559596-68559616	-	chr11:74856183-74856203	-
chr10:13243352-13243372	-	chr14:18673849-18673869	+
chr17:33901943-33901963	-	chr7:4179329-4179349	+
chr17:4733321-4733341	+	chr20:25149484-25149504	+
chr1:6537247-6537267	+	chr7:62862156-62862176	+
chr3:14277821-14277841	-	chr6:33625622-33625642	+
chr18:46137786-46137806	+	chr1:232312738-232312758	-
chr19:54496509-54496529	+	chr16:87136379-87136399	+
chr11:2509359-2509379	+	chr5:4697449-4697469	-
chr7:99517492-99517512	+	chr15:82514457-82514477	+
chr11:128206448-128206468	+	chr7:56407458-56407478	-
chr12:117298439-117298459	+	chr2:220520755-220520775	-
chr15:38359054-38359074	-	chrX_random:465847-465867	+
chr12:131204522-131204542	-	chr16:53294469-53294489	+
chr1:36121267-36121287	-	chr7:99037731-99037751	+
chr10:76660509-76660529	+	chr12:76646055-76646075	+
chr12:54904189-54904209	+	chr7:56410888-56410908	-
chr1:109172431-109172451	-	chr3:50511857-50511877	+
chr3:9370029-9370049	-	chr22:47993423-47993443	-
chr1:242529552-242529572	+	chr22:20412127-20412147	+
chr17:18805022-18805042	-	chr9:128883801-128883821	+
chr1:13864923-13864943	-	chr1:156336794-156336814	+
chr11:45083806-45083826	+	chr13:22370188-22370208	+
chr16:12456787-12456807	-	chr2:66423082-66423102	+
chr2:225575196-225575216	+	chr13:76114115-76114135	-
chr15:98286208-98286228	-	chr2:65028955-65028975	-
chr1:152511434-152511454	+	chr20:39538383-39538403	-
chr19:51833712-51833732	-	chr8:74879415-74879435	+
chr4:82492013-82492033	+	chr8:70530462-70530482	-
chr15:58996584-58996604	+	chr7:315721-315741	-
chr12:6758516-6758536	+	chr7:143451450-143451470	-
chr11:65064507-65064527	-	chr14:92086105-92086125	-
chr1:203571575-203571595	-	chr22:46635185-46635205	-
chr2:113864477-113864497	+	chr18:23949549-23949569	-
chr17:70252506-70252526	-	chrX:47902391-47902411	-
chr1:19914853-19914873	+	chr15:20521782-20521802	-
chr2:219602816-219602836	-	chr17:6130457-6130477	-
chr14:22525789-22525809	-	chr12:101638556-101638576	-
chr14:23629745-23629765	+	chr9:83865548-83865568	-
chr17:56071058-56071078	+	chr14:79451694-79451714	+
chr1:48736525-48736545	+	chr12:131657715-131657735	-
chr6:148922760-148922780	-	chr10:132553305-132553325	+
chr22:24188673-24188693	-	chr7:5132958-5132978	+
chr19:18382586-18382606	+	chr1:112333426-112333446	-
chr8:42666960-42666980	-	chr22:49506893-49506913	+
chr11:1493477-1493497	+	chr1:3236224-3236244	+
chr17:53324666-53324686	-	chr5:120384842-120384862	-
chr16:4278572-4278592	-	chr1:3591553-3591573	-
chr17:70920446-70920466	+	chr5:68330567-68330587	+
chr19:45726998-45727018	-	chr17:16770338-16770358	+
chr1:9857682-9857702	-	chr10:87098634-87098654	-
chr19:17425410-17425430	-	chr2:3972647-3972667	+
chr12:526536-526556	+	chrX:49751778-49751798	-
chr3:69438384-69438404	+	chr5:11984996-11985016	+
chr3:58493690-58493710	+	chr19:3995027-3995047	-
chr22:34309225-34309245	+	chr22:44700443-44700463	+
chr10:100217353-100217373	-	chr12:2431127-2431147	-
chr3:128745952-128745972	+	chr7:151194203-151194223	+
chr1:153330709-153330729	-	chr15:73294942-73294962	+
chr6:159045383-159045403	-	chr3:85792477-85792497	-
chr17:43458947-43458967	-	chr22:33024704-33024724	+
chr4:1781945-1781965	+	chr15:27150975-27150995	+
chr17:39966580-39966600	-	chr8:134626180-134626200	-
chr2:73166437-73166457	-	chr18:63528548-63528568	-
chr22:25057148-25057168	+	chr1:22411920-22411940	+
chr10:38305712-38305732	-	chrX:112131906-112131926	+
chr12:52686168-52686188	-	chr22:48552851-48552871	+
chr19:55132888-55132908	-	chr16:669277-669297	-
chr3:188340310-188340330	-	chr1:76381254-76381274	-
chr4:1781617-1781637	+	chr1:2412219-2412239	+
chr5:139504155-139504175	+	chr17:21931488-21931508	+
chr2:237086513-237086533	-	chr12:16547598-16547618	-
chr6:36835094-36835114	+	chr11:104846062-104846082	-
chr10:129723931-129723951	-	chr22:21961133-21961153	+
chr11:71480116-71480136	+	chr16:33708558-33708578	-
chr22:48990562-48990582	+	chr5:68406447-68406467	-
chr6:10909636-10909656	+	chr7:140889220-140889240	-
chr1:26988413-26988433	+	chr2:239970554-239970574	-
chr11:118035519-118035539	+	chr2:236140706-236140726	+
chr20:62159737-62159757	+	chr1:243291373-243291393	-
chr2:68918080-68918100	+	chr1:206283295-206283315	-
chr20:34949185-34949205	+	chr11:970868-970888	-
chr1:202398414-202398434	-	chr6:103677764-103677784	+
chr1:31668341-31668361	+	chr13:111116175-111116195	-
chr1:151916955-151916975	-	chr3:14774733-14774753	+
chr2:86160706-86160726	+	chr9:92510488-92510508	-
chr21:32895362-32895382	+	chr2:60742105-60742125	+
chr12:52032820-52032840	-	chr9:91357798-91357818	+
chr17:55853548-55853568	-	chr15:83603704-83603724	+
chr11:58178218-58178238	-	chr1:6618429-6618449	-
chr15:71987856-71987876	+	chr20:11214843-11214863	+
chr3:113844614-113844634	-	chr5:53711383-53711403	-
chr9:96015780-96015800	+	chr15:77654358-77654378	+
chr3:158282372-158282392	+	chr15:75774794-75774814	-
chr1:109608061-109608081	+	chr6:34164702-34164722	+
chr17:71257724-71257744	+	chr18:71968916-71968936	-
chr15:61970422-61970442	+	chr2:132637726-132637746	-
chr12:6805189-6805209	+	chr12:75588323-75588343	-
chr19:1230873-1230893	+	chr3:138361308-138361328	-
chr17:45633234-45633254	-	chr16:2176413-2176433	+
chr7:127853242-127853262	+	chr16:2036499-2036519	+
chr12:124233820-124233840	-	chr2:170812824-170812844	+
chr14:105836529-105836549	+	chr14:87696041-87696061	+
chr5:159798122-159798142	-	chr13:90826730-90826750	-
chr11:60355241-60355261	-	chr15:82615576-82615596	+
chr12:119569287-119569307	-	chr2:2709980-2710000	+
chr8:81305766-81305786	+	chr22:28153092-28153112	-
chr10:28992958-28992978	-	chr7:149270889-149270909	+
chr1:26344364-26344384	+	chr18:48607505-48607525	-
chr3:38538067-38538087	-	chr2:20291349-20291369	-
chr20:8060733-8060753	-	chr15:46165506-46165526	+
chr3:63991549-63991569	-	chr4:3671268-3671288	-
chr20:56245706-56245726	-	chr10:49853330-49853350	-
chr19:1230874-1230894	-	chr19:52266341-52266361	-
chr12:55792540-55792560	+	chr2:132019019-132019039	+
chr1:145566097-145566117	+	chr7:51425089-51425109	-
chr6:80544613-80544633	-	chr7:134674108-134674128	+
chr7:44571796-44571816	+	chr16:84454151-84454171	+
chr10:13454063-13454083	-	chr4:119775233-119775253	+
chr14:101850450-101850470	+	chr11:109958845-109958865	+
chr7:128645796-128645816	-	chr20:60340553-60340573	-
chr20:5457709-5457729	-	chr16:56857953-56857973	+
chr13:29604855-29604875	-	chr10:112560924-112560944	-
chr10:125744288-125744308	-	chr11:115112329-115112349	-
chr1:145579343-145579363	-	chr9:89897508-89897528	+
chr8:8960812-8960832	-	chr3:124596666-124596686	+
chr1:41190919-41190939	+	chr17:36930128-36930148	+
chr2:97789794-97789814	-	chr20:58862509-58862529	-
chr14:105836451-105836471	+	chr7:67007519-67007539	-
chr5:143185056-143185076	+	chr8:68807113-68807133	-
chr17:60983147-60983167	+	chr6:123225488-123225508	-
chr4:71772810-71772830	+	chr2:158069448-158069468	-
chr11:35464000-35464020	+	chr20:39811028-39811048	-
chr15:75576386-75576406	+	chr5:65984861-65984881	-
chr2:131966801-131966821	-	chr11:94636846-94636866	+
chr14:105836391-105836411	+	chr17:2876710-2876730	-
chr22:29012979-29012999	+	chr5:80538773-80538793	+
chr2:47848713-47848733	+	chr10:95868080-95868100	+
chr14:105836431-105836451	+	chrX:118165666-118165686	-
chr1:909558-909578	-	chr2_random:63039-63059	-
chr7:137234572-137234592	+	chr3:160743141-160743161	+
chr4:37857842-37857862	-	chr11:121303507-121303527	+
chr2:21119401-21119421	-	chr19:63393992-63394012	+
chr7:116357891-116357911	-	chr7:124810809-124810829	-
chr6:30798550-30798570	-	chr16:29050275-29050295	-
chr9:21803152-21803172	-	chrX:78734588-78734608	+
chr1:27587653-27587673	+	chr12:54446151-54446171	+
chr16:73300992-73301012	-	chr19:39548927-39548947	-
chr14:105836411-105836431	+	chr1:228960369-228960389	-
chr13:48204297-48204317	+	chr14:105423275-105423295	-
chr8:145048832-145048852	+	chr1:649041-649061	+
chr10:99303427-99303447	+	chr12:124154703-124154723	-
chr12:119009704-119009724	+	chr16:14017002-14017022	-
chr19:18422892-18422912	-	chr19:7950118-7950138	-
chr14:105836196-105836216	+	chr2:104884354-104884374	-
chr4:184096427-184096447	-	chr7:121623196-121623216	+
chr3:48417457-48417477	-	chr17:29920096-29920116	-
chr6:30798549-30798569	+	chr13:48165723-48165743	+
chr10:13384513-13384533	+	chr19:50342793-50342813	-
chr11:20365354-20365374	-	chr4:156655762-156655782	-
chr8:97409565-97409585	+	chr4:8215747-8215767	-
chr13:52440391-52440411	-	chr2:1152882-1152902	-
chr10:72814148-72814168	-	chr10:71265263-71265283	+
chr14:105836273-105836293	+	chr9:23692747-23692767	-
chr11:755465-755485	+	chr7:69266042-69266062	+
chr14:105836313-105836333	+	chr18:70297947-70297967	+
chr6:169037215-169037235	-	chr16:64624083-64624103	-
chr22:30696801-30696821	-	chr11:89426511-89426531	+
chr1:244233247-244233267	+	chr20:59213764-59213784	+
chr2:106087434-106087454	-	chrX:52601283-52601303	-
chr8:128815532-128815552	-	chr20:60496262-60496282	+
chr17:45633021-45633041	-	chr22:21779756-21779776	-
chr1:165951472-165951492	+	chrX:133391363-133391383	-
chr11:6341054-6341074	+	chr8:143541656-143541676	-
chr17:39377047-39377067	-	chr16:53103281-53103301	-
chr11:46217436-46217456	-	chr1:211371977-211371997	-
chr21:36407124-36407144	+	chr2:11079827-11079847	-
chr17:45526799-45526819	-	chr12:130210321-130210341	-
chr9:37737336-37737356	-	chr6:33802118-33802138	+
chr17:73620123-73620143	+	chr2:43280227-43280247	+
chr16:80854793-80854813	-	chr12:128204763-128204783	-
chr8:123815155-123815175	-	chr15:99854145-99854165	+
chr9:107217679-107217699	+	chr15:87650576-87650596	-
chr15:87361982-87362002	+	chr2:84111877-84111897	-
chr15:64577252-64577272	+	chr9:137828087-137828107	-
chr6:24964379-24964399	-	chr5:177795378-177795398	-
chr1:47413775-47413795	+	chr20:39426664-39426684	+
chr15:64577500-64577520	+	chr9:3320744-3320764	+
chr16:86441248-86441268	-	chr22:47483599-47483619	+
chr14:103630908-103630928	-	chr10:59167543-59167563	+
chr17:8002981-8003001	+	chr1:3309917-3309937	-
chr14:90859851-90859871	-	chr1:43475287-43475307	-
chr9:93536654-93536674	-	chr10:72955369-72955389	+
chr17:73620464-73620484	-	chr4_random:270796-270816	-
chr6:82520491-82520511	+	chr8:122066470-122066490	-
chr8:22586608-22586628	-	chr17:10469030-10469050	+
chr6:27971433-27971453	+	chr10:34658543-34658563	-
chr1:184611436-184611456	-	chr1:104696807-104696827	-
chr1:46461897-46461917	+	chr15:18610274-18610294	-
chr19:3617015-3617035	-	chr6:394237-394257	-
chr6:136589233-136589253	+	chr5:14526318-14526338	+
chr7:2457729-2457749	-	chr19:40545941-40545961	+
chr17:44827554-44827574	+	chr16:15352686-15352706	-
chr6:116989430-116989450	+	chr7:34519087-34519107	+
chr16:56182974-56182994	-	chr12:103421557-103421577	+
chr6:6622223-6622243	-	chr3:151331479-151331499	-
chr2:85809766-85809786	-	chr7:63693-63713	-
chr12:9375178-9375198	-	chr5:31718900-31718920	+
chr3:127880941-127880961	-	chr2:219957175-219957195	+
chr8:144666073-144666093	-	chr9:69622310-69622330	+
chr5:141024907-141024927	-	chr2:240045739-240045759	-
chr19:6076709-6076729	+	chrX:102860933-102860953	+
chr11:45821420-45821440	-	chr13:22438252-22438272	-
chr11:124138427-124138447	+	chr9:43055436-43055456	-
chr17:72564104-72564124	+	chr10:130202523-130202543	+
chr5:107624346-107624366	-	chr7:45945947-45945967	+
chr1:243026921-243026941	+	chr11:2803259-2803279	+
chr12:9794774-9794794	-	chr6:145362019-145362039	-
chr5:106935785-106935805	+	chr4:113892319-113892339	-
chr1:154327291-154327311	-	chr16:3187598-3187618	+
chr10:34967564-34967584	+	chrX:8100744-8100764	-
chr16:18888281-18888301	+	chr18:58994525-58994545	-
chr12:47768474-47768494	-	chr19:8012704-8012724	-
chr9:19454837-19454857	-	chr9:108534286-108534306	+
chr16:65464701-65464721	+	chr19:55600909-55600929	+
chr10:93048155-93048175	-	chr7:21952344-21952364	-
chr12:120698611-120698631	-	chr11:70496893-70496913	-
chr11:67030330-67030350	+	chr4:54786217-54786237	-
chr5:131371610-131371630	+	chr11:47271007-47271027	+
chr2:64411676-64411696	-	chr7:45820953-45820973	+
chr10:121436146-121436166	-	chr16:18677002-18677022	+
chr6:165261201-165261221	+	chr3:18603052-18603072	+
chr9:130665837-130665857	-	chr10:26917221-26917241	+
chr5:132474974-132474994	-	chr16:2165245-2165265	-
chr9:19483263-19483283	-	chr1:19136843-19136863	-
chr4:154225942-154225962	+	chr1:18431328-18431348	-
chr1:179660799-179660819	+	chr7:64366101-64366121	+
chr9:94436985-94437005	+	chr11:132405193-132405213	+
chr21:39027858-39027878	-	chr22:42135574-42135594	+
chr11:10714090-10714110	+	chr8:10526973-10526993	-
chr1:35104704-35104724	+	chrX:9993879-9993899	+
chr9:80244376-80244396	-	chr17:31597246-31597266	-
chr1:184611365-184611385	-	chr6:4800059-4800079	+
chr20:61002216-61002236	-	chr1:113539672-113539692	+
chr20:45726090-45726110	-	chr19:2927089-2927109	-
chr6:21697626-21697646	+	chr1:6267316-6267336	+
chr17:45385013-45385033	-	chrY:2537498-2537518	+
chr4:37740207-37740227	-	chr5:178634088-178634108	+
chr2:219733204-219733224	-	chr16:14936964-14936984	+
chr10:28723075-28723095	+	chrX:21603541-21603561	+
chr19:17254642-17254662	+	chr7:62861569-62861589	+
chr8:74249280-74249300	+	chr15:28428511-28428531	-
chr22:36778437-36778457	-	chr10:35961148-35961168	-
chr12:46517822-46517842	+	chr10:97438589-97438609	-
chr1:229413861-229413881	+	chr11:133774519-133774539	-
chr16:84412665-84412685	-	chr1:114329495-114329515	+
chr1:3397811-3397831	-	chr9:125311095-125311115	-
chr15:32422724-32422744	-	chr1:209731026-209731046	-
chr1:179660870-179660890	+	chr1:112419003-112419023	-
chr4:1697815-1697835	-	chr14:29076046-29076066	+
chr1:145433583-145433603	-	chr4:69516245-69516265	-
chr12:119571551-119571571	+	chr3:147353523-147353543	+
chr5:177480653-177480673	-	chr1:10633785-10633805	+
chr9:79238591-79238611	-	chr9:83360278-83360298	+
chr18:44557611-44557631	-	chr20:60431917-60431937	-
chr10:115313381-115313401	+	chr2:89293921-89293941	-
chr12:104338734-104338754	-	chr10:51282138-51282158	+
chr4:1697943-1697963	+	chr22:16331360-16331380	+
chr13:94854717-94854737	+	chr18:70268852-70268872	+
chr4:99607876-99607896	-	chr7:303015-303035	+
chr7:103659283-103659303	-	chr12:112101902-112101922	-
chr9:109143452-109143472	+	chr10:112126232-112126252	+
chr16:19826440-19826460	-	chr16:64249958-64249978	+
chr8:22050737-22050757	-	chr2:10608494-10608514	-
chr2:47353180-47353200	+	chr16:1434467-1434487	+
chr1:33115001-33115021	-	chr7:55777924-55777944	-
chr2:232174761-232174781	+	chr19:39670501-39670521	-
chr11:74115437-74115457	+	chr3:153575271-153575291	+
chr3:128184173-128184193	-	chr19:51495959-51495979	+
chr1:180320840-180320860	-	chr17:68168359-68168379	+
chr14:37413784-37413804	+	chr8:90527623-90527643	+
chr8:9724526-9724546	+	chr4:41975840-41975860	-
chr9:79262913-79262933	-	chr16:85706232-85706252	-
chr9:116816283-116816303	+	chr18:75282715-75282735	-
chr16:64998033-64998053	-	chr3:66570135-66570155	+
chr17:44988860-44988880	+	chr17:189070-189090	-
chr14:92649081-92649101	-	chr9:133167969-133167989	-
chr1:166675795-166675815	-	chr8:15402072-15402092	+
chr2:238837031-238837051	+	chr9:138249824-138249844	+
chr17:71905844-71905864	+	chr9:35852924-35852944	-
chr15:29208954-29208974	+	chr19:7231934-7231954	-
chr20:41811971-41811991	-	chr12:2209842-2209862	+
chr12:929387-929407	+	chr11:100872314-100872334	-
chr20:48121382-48121402	+	chr19:32989416-32989436	-
chr3:49552256-49552276	-	chr1:33514820-33514840	-
chr6:161271875-161271895	-	chr1:220712701-220712721	-
chr10:43505682-43505702	-	chr5:178255377-178255397	-
chr3:40601207-40601227	-	chr12:21493632-21493652	+
chr5:169794750-169794770	-	chr10:45348217-45348237	+
chr8:22050992-22051012	+	chr7:5604919-5604939	-
chr20:4014064-4014084	+	chrY:2988910-2988930	-
chr5:133950539-133950559	+	chr9:1866069-1866089	-
chr10:103529796-103529816	-	chr13:26258985-26259005	+
chr17:71905845-71905865	-	chr5:161159235-161159255	+
chr19:60344586-60344606	-	chr1:43838570-43838590	+
chr11:125816105-125816125	-	chr7:56851492-56851512	-
chr11:56869861-56869881	-	chr8:93069746-93069766	+
chr16:29619471-29619491	-	chr16:86987362-86987382	-
chr2:11190353-11190373	-	chr22:46063217-46063237	-
chr19:19118010-19118030	-	chr10:25435645-25435665	-
chr9:98020429-98020449	+	chr7:136775388-136775408	-
chr1:33365544-33365564	+	chr19:46395817-46395837	+
chr3:59536365-59536385	-	chr10:38197421-38197441	+
chr17:22954485-22954505	-	chr2:239693999-239694019	+
chr2:69646141-69646161	+	chr20:61286261-61286281	+
chr11:7420583-7420603	+	chr2:124918169-124918189	+
chr3:53123153-53123173	-	chr3:142295933-142295953	+
chr16:8881777-8881797	+	chr4:170911873-170911893	+
chr19:63358409-63358429	+	chr8:144754668-144754688	+
chr11:122623302-122623322	+	chr5:2163669-2163689	-
chr12:46459524-46459544	+	chr7:44270691-44270711	-
chr12:63482436-63482456	-	chr13:98247133-98247153	-
chr2:100245927-100245947	-	chr8:41624780-41624800	+
chr2:113723390-113723410	-	chr2:6856536-6856556	+
chr19:12819567-12819587	+	chr9:103035277-103035297	-
chr1:33011359-33011379	+	chr16:14934224-14934244	-
chr10:102963551-102963571	-	chr17:71279879-71279899	-
chr14:106218896-106218916	+	chrX:144102898-144102918	-
chr11:58199781-58199801	+	chr18:75644102-75644122	+
chr12:120032689-120032709	+	chr13:96769161-96769181	+
chr5:10337281-10337301	-	chr3:140184363-140184383	+
chr5:138877863-138877883	-	chr9:69055163-69055183	+
chr6:7221334-7221354	-	chr22:49129629-49129649	+
chr11:111595840-111595860	-	chr8:807092-807112	+
chr9:33607717-33607737	-	chr17:75927780-75927800	+
chr12:90300108-90300128	-	chr14:69651079-69651099	+
chr12:12700306-12700326	+	chrX:51442337-51442357	+
chr19:51924015-51924035	+	chr4:139679723-139679743	+
chr2:54919372-54919392	+	chr2:219011335-219011355	+
chr20:48236356-48236376	-	chr16:79208938-79208958	+
chr20:48236355-48236375	+	chr5:8113973-8113993	+
chr12:108350387-108350407	-	chr4:22115422-22115442	+
chr15:86591220-86591240	+	chr18:41293645-41293665	+
chr14:99644575-99644595	+	chr15:63409869-63409889	+
chr10:103531009-103531029	+	chr7:62869970-62869990	-
chr19:5999983-6000003	-	chr9:139244000-139244020	-
chr22:42808576-42808596	-	chrX:46429180-46429200	+
chr15:72207089-72207109	-	chr22:26255565-26255585	-
chr1:19112285-19112305	+	chr21:46570573-46570593	+
chr14:73898950-73898970	-	chr11:114259403-114259423	-
chr12:51565026-51565046	-	chr4:52695645-52695665	+
chr15:84184963-84184983	+	chr14:50839545-50839565	+
chr17:43563759-43563779	+	chr2:46353254-46353274	-
chr1:42411756-42411776	+	chr10:100000770-100000790	-
chr1:159429088-159429108	-	chr9:109168634-109168654	+
chr22:34947961-34947981	+	chrX:113767213-113767233	-
chr5:76106324-76106344	+	chr8:134368391-134368411	+
chr20:42747408-42747428	-	chr20:36289903-36289923	+
chr2:239622084-239622104	-	chr1:209743686-209743706	+
chr21:31392908-31392928	-	chr16:50306625-50306645	+
chr11:66881073-66881093	-	chr7:151160095-151160115	-
chr17:37058582-37058602	-	chr6:38263229-38263249	+
chr15:82602737-82602757	-	chr3:158743292-158743312	-
chr6:91159919-91159939	+	chr4:8063051-8063071	-
chr20:46707832-46707852	-	chr13:112719941-112719961	-
chr11:112665694-112665714	+	chr3:195452533-195452553	-
chr20:1037257-1037277	+	chr2:3240797-3240817	-
chr17:39343248-39343268	-	chr15:78422546-78422566	-
chr3:38020026-38020046	+	chr3:13521976-13521996	-
chr1:16255241-16255261	-	chr11:115909539-115909559	+
chr9:115884760-115884780	-	chr17_random:669477-669497	+
chr3:134625281-134625301	+	chr12:95579464-95579484	-
chr1:201275246-201275266	-	chr6:56220334-56220354	+
chr2:131628199-131628219	-	chr1:226222486-226222506	+
chr5:176816133-176816153	+	chr21:32794031-32794051	+
chr2:36866006-36866026	+	chrX:106879672-106879692	-
chr1:201504994-201505014	+	chrX:53707619-53707639	-
chr7:128269456-128269476	-	chr2:120156966-120156986	+
chr5:157121741-157121761	-	chr17:1426587-1426607	-
chr17:27670743-27670763	+	chr6:127016235-127016255	-
chr3:15124766-15124786	-	chr19:52200576-52200596	-
chr22:21006526-21006546	-	chr12:3711798-3711818	-
chr1:15630391-15630411	+	chr7:141594889-141594909	-
chr3:152368937-152368957	-	chr18:54074172-54074192	-
chr12:2014494-2014514	+	chr2:74332702-74332722	-
chr5:176816096-176816116	+	chr9:29411108-29411128	-
chr4:186163536-186163556	-	chr16:46463859-46463879	+
chr3:188915061-188915081	+	chr1:15935258-15935278	+
chr17:50958924-50958944	-	chr10:31038390-31038410	-
chr22:36293433-36293453	+	chr3:133750808-133750828	-
chr7:44928401-44928421	+	chr1:220783954-220783974	-
chr4:24030327-24030347	+	chr9:34129844-34129864	+
chr17:39106868-39106888	+	chr12:95151994-95152014	-
chr10:116053858-116053878	-	chr1:15456570-15456590	+
chr2:30241505-30241525	-	chr9:44264388-44264408	-
chr1:117081600-117081620	-	chr7:117155270-117155290	-
chr12:47494864-47494884	+	chr3:70100607-70100627	+
chr1:31047331-31047351	-	chr19:1642797-1642817	-
chr16:45264984-45265004	-	chr17_random:905761-905781	+
chr1:47417566-47417586	-	chr19:2682268-2682288	+
chr11:2397627-2397647	+	chrX:6464745-6464765	-
chr12:54869757-54869777	-	chr22:36459346-36459366	+
chr6:53698756-53698776	+	chr8:144658805-144658825	+
chr9:93936191-93936211	-	chr20:4090633-4090653	+
chr3:38496517-38496537	+	chr7:75294961-75294981	+
chr11:46286844-46286864	+	chr7:63139750-63139770	-
chr1:207816861-207816881	-	chr16:24301139-24301159	-
chr2:54603519-54603539	-	chr6:84217189-84217209	+
chr2:84395624-84395644	+	chr15:92973523-92973543	-
chr15:62810703-62810723	-	chr5:64669587-64669607	-
chr6:34272160-34272180	-	chr20:45799142-45799162	-
chr15:36643676-36643696	-	chr5:85087997-85088017	+
chr7:51196397-51196417	+	chr6:168848262-168848282	-
chr20:29614459-29614479	-	chr15:77734982-77735002	-
chr10:98822769-98822789	-	chr7:154221544-154221564	+
chr17:37211528-37211548	+	chr22:14619186-14619206	-
chr2:206498977-206498997	+	chr17:70188993-70189013	+
chr22:34076895-34076915	-	chr18:32009629-32009649	-
chr11:69194351-69194371	+	chr9:97472451-97472471	-
chr1:166839528-166839548	-	chr5:168625636-168625656	-
chr5:126677632-126677652	+	chr8:126580568-126580588	-
chr12:47494807-47494827	+	chr12:112708524-112708544	-
chr6:29093044-29093064	+	chr10:39116166-39116186	-
chr21:29039424-29039444	+	chr5:13411230-13411250	+
chr9:116207841-116207861	-	chr7:68256693-68256713	-
chr14:90955066-90955086	+	chr22:41410607-41410627	+
chr5:172932859-172932879	+	chr2:106480418-106480438	+
chr5:176860743-176860763	+	chr2:132110551-132110571	+
chr11:118306343-118306363	+	chr1:3292281-3292301	+
chr11:57017650-57017670	-	chr1:652044-652064	-
chr19:16743527-16743547	-	chr3:60143619-60143639	-
chr22:45338055-45338075	-	chr11:33879848-33879868	+
chr12:108727641-108727661	-	chr20:61515465-61515485	-
chr17:26876659-26876679	+	chr13:84120358-84120378	+
chr2:15634845-15634865	+	chr6:55266054-55266074	-
chr4:141500865-141500885	-	chr6:5711690-5711710	+
chr1:47417565-47417585	+	chr16:86746363-86746383	+
chr16:65609415-65609435	-	chr12:130124962-130124982	+
chr16:65459392-65459412	+	chr14:99235811-99235831	-
chr10:6168540-6168560	-	chr2:176733988-176734008	+
chr11:127406824-127406844	-	chr8:11767557-11767577	-
chr12:47570901-47570921	+	chr10:134163036-134163056	-
chr19:19111617-19111637	+	chr9:84238345-84238365	+
chr1:15327776-15327796	-	chr6:18407219-18407239	-
chr6:44248589-44248609	-	chr7:1276040-1276060	+
chr19:50838380-50838400	+	chr15:97853198-97853218	-
chr3:197070576-197070596	-	chr12:53251414-53251434	+
chr17:34957866-34957886	-	chr4:120576829-120576849	+
chr15:36643666-36643686	-	chr20:4043061-4043081	-
chr22:19787247-19787267	-	chr17:32102512-32102532	+
chr14:65607379-65607399	+	chr11:66617549-66617569	-
chr9:138257947-138257967	+	chr3:12981547-12981567	-
chr11:1630667-1630687	-	chr1:53745963-53745983	-
chr6:33776392-33776412	+	chr12:129803301-129803321	+
chr17:22953042-22953062	+	chr20:62393070-62393090	-
chr4:185422463-185422483	-	chr6:99394551-99394571	+
chr21:26176149-26176169	-	chr3:42101174-42101194	+
chr8:95895053-95895073	-	chr12:103343915-103343935	-
chr6:27202985-27203005	-	chrX:117002867-117002887	+
chr15:75622904-75622924	+	chr10:121362890-121362910	-
chr6:29725994-29726014	-	chr2:4871458-4871478	+
chr6:160797147-160797167	+	chr5:153187411-153187431	-
chr22:45089012-45089032	+	chr17:33533339-33533359	-
chr11:72114081-72114101	-	chr8:81828182-81828202	+
chr17:2678642-2678662	-	chr17:62488078-62488098	-
chr20:45740166-45740186	-	chr15:61686939-61686959	-
chr22:42111818-42111838	+	chr1:205248187-205248207	-
chr8:142426376-142426396	+	chr9:139330762-139330782	-
chr1:204823450-204823470	-	chr7_random:5128-5148	-
chr2:237995086-237995106	-	chr13:100956953-100956973	+
chr8:142510920-142510940	+	chr15:70429577-70429597	+
chr7:138981379-138981399	-	chr11:31805268-31805288	-
chr20:34254341-34254361	-	chr10:3576941-3576961	+
chr6:44731393-44731413	-	chr14:78346849-78346869	-
chr2:198869825-198869845	+	chr11:409031-409051	+
chr19:18560543-18560563	-	chr5:179950662-179950682	-
chr15:76502421-76502441	+	chr7:62672862-62672882	-
chr6:3224958-3224978	-	chr19:35259120-35259140	+
chr2:46143741-46143761	-	chr9:13039439-13039459	-
chr17:70746508-70746528	+	chr19:51664585-51664605	+
chr9:126655306-126655326	+	chr15:97481056-97481076	-
chr5:159868530-159868550	-	chr15:68713044-68713064	-
chr2:218286631-218286651	+	chr2:95376710-95376730	+
chr10:122692500-122692520	-	chr18:63648531-63648551	-
chr16:21919973-21919993	-	chr7:105061682-105061702	+
chr10:105436091-105436111	+	chr3:128881309-128881329	+
chr1:173382491-173382511	-	chr3:146842794-146842814	-
chr15:75622851-75622871	+	chr7:128260541-128260561	-
chr11:12022537-12022557	+	chr2:23663147-23663167	-
chr1:37693197-37693217	-	chr10:76528850-76528870	+
chr1:5492697-5492717	-	chr4:24523316-24523336	-
chr7:37188297-37188317	+	chr11:45841051-45841071	+
chr10:32675266-32675286	+	chr3:726554-726574	+
chr20:62075849-62075869	+	chr7:29418889-29418909	+
chr1:62414012-62414032	-	chr7:51422252-51422272	+
chr2:70952302-70952322	-	chr17:950172-950192	-
chr20:49376366-49376386	+	chr16:82895970-82895990	-
chr22:42114453-42114473	-	chr17:1559094-1559114	-
chr2:174613048-174613068	+	chr2:124439089-124439109	+
chr19:7973435-7973455	+	chrY:23944565-23944585	-
chr11:61321408-61321428	-	chr7:29887998-29888018	+
chr6:112471074-112471094	+	chr3:13715645-13715665	+
chr16:30328363-30328383	-	chr5:153969543-153969563	+
chr17:34654693-34654713	+	chr16:18338598-18338618	+
chr11:9513394-9513414	-	chr12:74116-74136	-
chr11:111656023-111656043	+	chr6:15526162-15526182	+
chr12:7153187-7153207	+	chr11:65168317-65168337	-
chr11:64311793-64311813	-	chr2:22435436-22435456	-
chr3:197408058-197408078	+	chr6:6746337-6746357	+
chr1:3525606-3525626	+	chrX:67567872-67567892	-
chr15:62232968-62232988	+	chr19:61951803-61951823	-
chr6:32914585-32914605	-	chr17_random:849872-849892	-
chr4:57361253-57361273	+	chr7:133739193-133739213	-
chr1:150427860-150427880	-	chr15:73118067-73118087	+
chr1:19852941-19852961	+	chr10:14414395-14414415	-
chr17:16365478-16365498	+	chr22:36275710-36275730	-
chr2:128123951-128123971	+	chr17:9526730-9526750	+
chr18:41046872-41046892	+	chr17:21957390-21957410	-
chr7:120415059-120415079	-	chr9:16023014-16023034	-
chr12:6849006-6849026	-	chr15:37623777-37623797	+
chr8:131096774-131096794	+	chr12:109744377-109744397	-
chr19:17357972-17357992	+	chr1:6493256-6493276	+
chr7:2716271-2716291	-	chr1:56740199-56740219	-
chr2:69388182-69388202	+	chr17:10723341-10723361	-
chr1:158912161-158912181	-	chrY:849678-849698	-
chr14:105536840-105536860	+	chrX:52248326-52248346	-
chr3:187184172-187184192	-	chr4:181270696-181270716	+
chr19:54188409-54188429	-	chr4:24640355-24640375	-
chr9:94518770-94518790	-	chr18:61396676-61396696	-
chr3:66541044-66541064	-	chr3:112686651-112686671	-
chr12:55667751-55667771	+	chr11:133531814-133531834	-
chr14:105536801-105536821	+	chr3:142278944-142278964	-
chr16:30328461-30328481	+	chr7:47197048-47197068	-
chr16:4320469-4320489	+	chrX:1325821-1325841	-
chr12:50836993-50837013	-	chr15:30252959-30252979	+
chr19:7623070-7623090	-	chr20:31737378-31737398	+
chr17:25455812-25455832	-	chr3:12888743-12888763	+
chr19:54188540-54188560	-	chr15:19294816-19294836	-
chr22:43510561-43510581	+	chr11:70627786-70627806	-
chr20:30704555-30704575	+	chr19:39760989-39761009	+
chr7:28026658-28026678	+	chr2:206362533-206362553	+
chr1:209754114-209754134	+	chr9:135901407-135901427	-
chr22:29211542-29211562	+	chr15:66658119-66658139	-
chr2:48191970-48191990	-	chr11:64029646-64029666	+
chr17:60720936-60720956	-	chrX:152463627-152463647	+
chr12:105142199-105142219	+	chr8:143105298-143105318	+
chr12:68319646-68319666	+	chr1:2323083-2323103	+
chr1:1047504-1047524	-	chr5:66971710-66971730	-
chr6:90138659-90138679	-	chr16:16532328-16532348	-
chr9:131539846-131539866	-	chr12:3432878-3432898	+
chr7:5787842-5787862	+	chr16:70741566-70741586	+
chr16:27287123-27287143	+	chr17:1003217-1003237	-
chr10:102892160-102892180	+	chr2:127666152-127666172	-
chr16:30733261-30733281	+	chr19:35507977-35507997	-
chr14:95636811-95636831	-	chr20:33305793-33305813	-
chr3:53081888-53081908	+	chr16:87907250-87907270	+
chr7:130843333-130843353	-	chr19:55318378-55318398	+
chr1:117879314-117879334	-	chr19:41239062-41239082	+
chr16:28236067-28236087	+	chr8:73696057-73696077	+
chr6:44551576-44551596	-	chr11:133376060-133376080	+
chr7:104311522-104311542	-	chr6:162540136-162540156	+
chr12:115631281-115631301	+	chr7:70714918-70714938	+
chr5:14780625-14780645	-	chr2:41773975-41773995	-
chr18:53940306-53940326	+	chr5:175230173-175230193	-
chr11:19238040-19238060	-	chr9:132087969-132087989	-
chr7:151111110-151111130	-	chr17:74815791-74815811	-
chr6:20235119-20235139	+	chr22:47501992-47502012	+
chr4:77320179-77320199	-	chr14:105400327-105400347	+
chr2:135478460-135478480	-	chr20:61450427-61450447	-
chr2:162785919-162785939	-	chr5:171946473-171946493	+
chr2:238086301-238086321	-	chr17:40439917-40439937	+
chr2:18565445-18565465	-	chr6:1563469-1563489	+
chr9:70804544-70804564	+	chr2:132309617-132309637	-
chr20:2101367-2101387	+	chr22:44297163-44297183	-
chr2:11836930-11836950	+	chr16:528820-528840	+
chr6:26449999-26450019	-	chr2:108917911-108917931	+
chr15:96253714-96253734	-	chr12:120496363-120496383	+
chr7:91892006-91892026	-	chr2:165454222-165454242	-
chr7:35923288-35923308	-	chr7:56859754-56859774	-
chr2:68442797-68442817	-	chrX:89182642-89182662	+
chr7:38405019-38405039	-	chr14:99444779-99444799	-
chr11:63828522-63828542	+	chr1:224843344-224843364	+
chr7:2716031-2716051	+	chr15:80445157-80445177	-
chr1:200955521-200955541	+	chr17:41053460-41053480	-
chr11:17577246-17577266	-	chr2:131262025-131262045	-
chr15:50158548-50158568	+	chr7:3942943-3942963	-
chr7:139348730-139348750	+	chr2:58583757-58583777	-
chr4:15567157-15567177	+	chrX:11292815-11292835	-
chr20:57096461-57096481	-	chr9:129292035-129292055	-
chr10:72188995-72189015	+	chr9:90485611-90485631	+
chr11:61162639-61162659	+	chr15:24902449-24902469	-
chr1:204823802-204823822	+	chr8:89371277-89371297	+
chr2:71591027-71591047	+	chr1:240949692-240949712	+
chr11:117987068-117987088	+	chr7:157811727-157811747	+
chr4:106614718-106614738	+	chr11:1852930-1852950	+
chr8:143526022-143526042	+	chr1:95612508-95612528	-
chr21:45383097-45383117	+	chr20:61229417-61229437	+
chr1:6702810-6702830	-	chr13:109630726-109630746	-
chr17:55575190-55575210	-	chr21:29612847-29612867	-
chr17:69876169-69876189	-	chr16:83987955-83987975	+
chr10:35892409-35892429	-	chr15:19482886-19482906	-
chr19:53058656-53058676	+	chr9:137803272-137803292	-
chr19:53486483-53486503	+	chr12:131937077-131937097	+
chr6:119228549-119228569	+	chr15:29518248-29518268	+
chr17:36213480-36213500	-	chr13:111702133-111702153	-
chr10:96030015-96030035	-	chr12:30881939-30881959	-
chr9:99837001-99837021	+	chrX:152788614-152788634	-
chr11:18084268-18084288	+	chr10:62977245-62977265	+
chr20:55503860-55503880	+	chr1:53361241-53361261	+
chr13:98837870-98837890	-	chr12:114874432-114874452	-
chr1:149974327-149974347	+	chr10:26911068-26911088	+
chr13:109906400-109906420	-	chr9:68739901-68739921	+
chr8:101641241-101641261	+	chr1:217406012-217406032	-
chr14:105536918-105536938	+	chr8:28579514-28579534	-
chr2:45859419-45859439	+	chr1:151747451-151747471	-
chr2:27356422-27356442	+	chr10:110874249-110874269	-
chr16:10920281-10920301	+	chr20:62324807-62324827	-
chr1:8331808-8331828	+	chr6:139614969-139614989	+
chr11:125298311-125298331	-	chr16:6653074-6653094	-
chr14:104101574-104101594	+	chr15:94967161-94967181	+
chr20:48638258-48638278	+	chr13:59095551-59095571	+
chr14:51515740-51515760	+	chr7:156492198-156492218	-
chr1:166318287-166318307	+	chrX:134781746-134781766	+
chr1:180379098-180379118	-	chr20:33746922-33746942	-
chr1:200371102-200371122	+	chr14:21841501-21841521	-
chr1:155399904-155399924	+	chr1:12181274-12181294	-
chr4:78525733-78525753	-	chr2:130295774-130295794	+
chr20:5121144-5121164	+	chr11:112212311-112212331	+
chr12:103299916-103299936	-	chr15:25969328-25969348	+
chr3:51401992-51402012	-	chr6:164022323-164022343	+
chr9:135637270-135637290	-	chr16:1034955-1034975	+
chr15:64942399-64942419	+	chr2:18787327-18787347	+
chr1:24349712-24349732	-	chr3:119970936-119970956	+
chr20:1894466-1894486	-	chr10:112861992-112862012	-
chr4:78236078-78236098	+	chr5:829342-829362	-
chr11:74128638-74128658	+	chr8:82077722-82077742	-
chr11:33836144-33836164	-	chr3:129621967-129621987	-
chr22:31255093-31255113	-	chr5:145247916-145247936	+
chr5:148741805-148741825	-	chr3:168232945-168232965	+
chr10:133886767-133886787	-	chr7:90513775-90513795	-
chr13:30903991-30904011	-	chr22:39451466-39451486	-
chr14:74397539-74397559	-	chr10:104826695-104826715	+
chr14:105536780-105536800	+	chr13:113109617-113109637	-
chr10:11840100-11840120	+	chr9:137256636-137256656	+
chr9:134968552-134968572	-	chr15:67229912-67229932	+
chr3:99224945-99224965	+	chr6:95277439-95277459	+
chr10:48047045-48047065	-	chr19:14926174-14926194	-
chr12:129798810-129798830	+	chr3:199433179-199433199	+
chr5:142015603-142015623	-	chr10:97229871-97229891	-
chr12:131701728-131701748	+	chr16:2116059-2116079	-
chr14:105536997-105537017	+	chr11:2547502-2547522	-
chr2:119329870-119329890	+	chr1:39748754-39748774	+
chr15:40164043-40164063	+	chr11:79453899-79453919	+
chr19:2588084-2588104	+	chr11:63426872-63426892	+
chr2:231184501-231184521	+	chr1:226226893-226226913	+
chr22:44781049-44781069	-	chr16:27973140-27973160	+
chr17:46804164-46804184	-	chr20:56812181-56812201	+
chr1:155400232-155400252	-	chr7:56401765-56401785	-
chr11:1671957-1671977	-	chr2:91382124-91382144	-
chr19:2588135-2588155	+	chr1:22713109-22713129	-
chr1:149773963-149773983	-	chr7:19927038-19927058	+
chr7:127815151-127815171	+	chr10:114332574-114332594	+
chr12:119505748-119505768	-	chr3:118260759-118260779	-
chr7:33939179-33939199	+	chr20:23029769-23029789	+
chr11:60299572-60299592	-	chr7:51421617-51421637	-
chr22:18098332-18098352	-	chr15:100333230-100333250	+
chr9:135849506-135849526	+	chrY:26961334-26961354	-
chr14:105536740-105536760	+	chr9:137136020-137136040	+
chr11:13934177-13934197	-	chr9:39876616-39876636	-
chr8:121890206-121890226	-	chr11:36429629-36429649	+
chr7:24826524-24826544	-	chr6:34348498-34348518	+
chr1:38098526-38098546	+	chrY:2521523-2521543	+
chr2:95106371-95106391	-	chr13:52541003-52541023	+
chr3:53143932-53143952	-	chrX:67974829-67974849	+
chr1:11876757-11876777	+	chrY:1727655-1727675	-
chr6:33237366-33237386	-	chr3:64060825-64060845	-
chr16:78193727-78193747	+	chr3:72727531-72727551	+
chr11:117547719-117547739	+	chr10:71291406-71291426	-
chr11:56874051-56874071	+	chr2:26632059-26632079	+
chr15:75712999-75713019	-	chr14:102511932-102511952	+
chr1:21454456-21454476	-	chr2:75154271-75154291	-
chr6:32929872-32929892	+	chr9:95127933-95127953	-
chr15:92668631-92668651	+	chr17_random:2171925-2171945	+
chr6:35812215-35812235	+	chr2:9327197-9327217	+
chr15:75713058-75713078	-	chr13:99384618-99384638	-
chr11:76515985-76516005	-	chr8:31441704-31441724	+
chr11:2129406-2129426	+	chr20:16188228-16188248	+
chr8:26002252-26002272	+	chr3:115051860-115051880	-
chr5:149920858-149920878	-	chr14:105377172-105377192	-
chr1:228513120-228513140	+	chr8:56484646-56484666	-
chr15:36763305-36763325	+	chr16:14613364-14613384	-
chr12:48736204-48736224	+	chr5:149709032-149709052	+
chr14:23468991-23469011	+	chr1:17570915-17570935	+
chr21:45137297-45137317	-	chr5:901342-901362	-
chr5:174295669-174295689	+	chr10:127900438-127900458	+
chr7:38341897-38341917	+	chr9:138604135-138604155	+
chr2:84962928-84962948	+	chr18:8920903-8920923	-
chr9:21386299-21386319	+	chr1:12859715-12859735	-
chr1:40038090-40038110	+	chr18:68587252-68587272	-
chr2:119329563-119329583	+	chr3:39988377-39988397	+
chr20:2616799-2616819	-	chr3:48646446-48646466	+
chr7:22566154-22566174	-	chr18:5388856-5388876	+
chr1:65926124-65926144	+	chr3:187419896-187419916	-
chr15:72402149-72402169	+	chr7:110112043-110112063	+
chr5:168039210-168039230	-	chr18:60741185-60741205	-
[truncated: 4,433 more rows]
